# Supplementary material for: Single-cell analysis of human fetal epicardium reveals its cellular composition and identifies CRIP1 as a modulator of EMT
Source: Stem Cell Reports. 2023 Jun 29;18(7):1421–35. doi: 10.1016/j.stemcr.2023.06.002 (PMC10362506; doi:10.1016/j.stemcr.2023.06.002)
Supplement: Table S1. Lists of differentially expressed genes for each cluster in EAC subclusters [file mmc2.xlsx]

## Sheet: EAC1
Table S1.	Lists of differentially expressed genes for each cluster in EAC subclusters						Related to Fig 1.
	mean.ncl	mean.cl	fc	pv	padj
SCARA5__chr8	0.0837122	0.223876	2.67435	1.24052e-12	2.2937e-10
PI16__chr6	0.0302547	0.0818287	2.70466	1.98661e-05	0.0010149

## Sheet: EAC2
	mean.ncl	mean.cl	fc	pv	padj
RGS5__chr1	0.212103	1.03795	4.89362	7.91811e-74	2.39127e-70
HSPA1A__chr6	0.66627	1.53152	2.29864	4.66413e-41	3.01836e-38
DNAJB1__chr19	0.428	0.958169	2.23871	5.42833e-25	2.13829e-22
HSPA1B__chr6	0.268217	0.66811	2.49093	1.22287e-21	3.82042e-19
THBS4__chr5	0.0472553	0.253539	5.3653	1.50905e-20	4.41031e-18
C11orf96__chr11	0.369455	0.746838	2.02146	5.91061e-16	1.24535e-13
PDGFRB__chr5	0.122142	0.292818	2.39736	8.51924e-10	9.0805e-08
KLF10__chr8	0.101313	0.246294	2.43102	7.62291e-09	7.11995e-07
ARRDC3__chr5	0.122084	0.26044	2.13329	5.24911e-07	3.68658e-05
GJA4__chr1	0.0283993	0.101125	3.56083	8.60557e-07	5.8184e-05
BAG3__chr10	0.0842139	0.193414	2.2967	1.24281e-06	8.15929e-05
KHDRBS3__chr8	0.0414482	0.122444	2.95414	2.30289e-06	0.000143891
APCDD1__chr18	0.064434	0.163292	2.53425	2.98196e-06	0.000183786
AGT__chr1	0.0592488	0.145539	2.4564	6.78996e-06	0.000382718
IER5__chr1	0.0794886	0.176614	2.22187	7.64957e-06	0.000425185
ENPEP__chr4	0.0466349	0.125583	2.6929	7.72654e-06	0.000426844
CXCR4__chr2	0.0118647	0.0578758	4.878	8.98488e-06	0.000487443
SULT1E1__chr4	0.0684069	0.157072	2.29614	1.48479e-05	0.00076001
PLA2G5__chr1	0.0532061	0.130455	2.45188	2.097e-05	0.00102144
CYTH3__chr7	0.0593051	0.138635	2.33767	3.01478e-05	0.00138649
GUCY1A2__chr11	0.0742312	0.155386	2.09327	6.63594e-05	0.00278341
GUCY1B3__chr4	0.0569209	0.127752	2.24438	0.000100815	0.00404151
ZFAND2A__chr7	0.0323469	0.0924838	2.85912	0.000101724	0.00405999
ITGA1__chr5	0.0508817	0.115675	2.27341	0.000318017	0.0107912
CCDC3__chr10	0.0464403	0.108867	2.34423	0.000317186	0.0107912
FRMD4A__chr10	0.0706934	0.144187	2.0396	0.000396495	0.0130627
FAM162B__chr6	0.00610864	0.0359493	5.88499	0.000415583	0.0135438
COX4I2__chr20	0.00807021	0.0377856	4.68211	0.000419322	0.0136167
PFDN4__chr20	0.0415991	0.0947701	2.27818	0.000431039	0.0139472
SH2D3C__chr9	0.0459436	0.10442	2.27278	0.000472797	0.0149774
TBX2__chr17	0.0646533	0.13127	2.03036	0.0005325	0.0165221
SLC2A3__chr12	0.0394822	0.0949896	2.40589	0.000570853	0.0176516
APOD__chr3	0.0330359	0.0837685	2.53568	0.000583229	0.017973
HAPLN1__chr5	0.026837	0.0718377	2.67681	0.000605736	0.018478
RGS16__chr1	0.0583568	0.117728	2.01738	0.00108013	0.0297446
HIST1H1C__chr6	0.00607893	0.0324997	5.34628	0.00129079	0.0344972
CD36__chr7	0.0186414	0.0547078	2.93475	0.00137785	0.0365009
TLL2__chr10	0.0279936	0.0701415	2.50562	0.00160624	0.040993

## Sheet: EAC3
	mean.ncl	mean.cl	fc	pv	padj
IGFBP5__chr2	1.36741	6.79098	4.96631	0	0
S100A10__chr1	0.548191	3.12273	5.69642	0	0
SULF1__chr8	0.480978	3.41702	7.10432	0	0
CCDC80__chr3	0.684101	6.50108	9.5031	0	0
TPM1__chr15	0.368286	3.7583	10.2048	0	0
MYRF__chr11	0.108392	1.66202	15.3335	0	0
KRT8__chr12	0.081211	1.47234	18.1298	0	0
C3__chr19	0.177536	3.58063	20.1685	0	0
TM4SF1__chr3	0.132214	2.69172	20.3588	0	0
PRG4__chr1	0.192598	4.77585	24.797	0	0
UPK3B__chr7	0.0613751	1.63842	26.6952	0	0
SPOCK2__chr10	0.0892626	2.56695	28.7573	0	0
MSLN__chr16	0.0594374	1.84066	30.9681	0	0
ITLN1__chr1	0.159026	5.8124	36.55	0	0
AQP1__chr7	0.0585797	1.29915	22.1775	1.00637e-128	4.79877e-126
SBSPON__chr8	0.0336678	1.00931	29.9785	2.43077e-108	1.10114e-105
KRT19__chr17	0.0208806	0.846027	40.5174	4.17046e-97	1.57435e-94
NPNT__chr4	0.0287319	0.824232	28.6871	9.77848e-88	3.28122e-85
ALDH1A2__chr15	0.462989	2.08577	4.50502	7.50361e-83	2.42795e-80
FABP5__chr8	0.161005	1.27572	7.92347	2.02603e-80	6.3296e-78
EZR__chr6	0.0485383	0.812158	16.7323	5.85692e-74	1.76879e-71
PTPRF__chr1	0.0470253	0.803756	17.092	4.48539e-73	1.31089e-70
SFRP5__chr10	0.0104481	0.588581	56.3339	1.28568e-72	3.64009e-70
LAMA5__chr20	0.0616299	0.826459	13.41	5.96463e-68	1.5011e-65
RDH10__chr8	0.0766134	0.863314	11.2684	4.02451e-66	9.85462e-64
REEP1__chr2	0.0299384	0.660666	22.0675	2.23428e-65	5.32698e-63
MEDAG__chr13	0.0286439	0.59735	20.8544	1.79376e-58	4.06286e-56
PTGS1__chr9	0.0214821	0.555393	25.8537	5.54059e-58	1.22433e-55
LRP2__chr2	0.00993722	0.469474	47.244	4.39139e-57	9.25257e-55
IL6ST__chr5	0.413959	1.62148	3.917	1.72742e-56	3.52405e-54
CRIP1__chr14	0.103775	0.85916	8.27907	1.7913e-55	3.52809e-53
BNC1__chr15	0.0166916	0.492565	29.5098	1.32944e-53	2.56271e-51
INMT__chr7	0.0354111	0.574308	16.2183	3.40283e-52	6.29176e-50
REC8__chr14	0.0229123	0.513843	22.4265	1.05669e-51	1.91472e-49
EFEMP1__chr2	0.0922631	0.773033	8.37858	6.03494e-51	1.07209e-48
BCAM__chr19	0.0214641	0.504834	23.5199	6.76485e-51	1.17864e-48
GJA1__chr6	0.0182931	0.45268	24.7459	3.70864e-47	6.00005e-45
CAV1__chr7	0.167353	0.920907	5.50279	2.33075e-45	3.57909e-43
SPINT2__chr19	0.031154	0.500645	16.07	2.31305e-45	3.57909e-43
PLA2G2A__chr1	0.0812306	0.683733	8.41718	2.87303e-45	4.33827e-43
KANK4__chr1	0.0206928	0.440409	21.2832	7.88073e-45	1.17048e-42
CFI__chr4	0.0258698	0.465981	18.0125	6.2231e-44	8.80957e-42
C2orf40__chr2	0.0113955	0.383014	33.6109	1.47016e-43	2.04917e-41
SLPI__chr20	0.020443	0.422066	20.646	3.20657e-42	4.40174e-40
PTK2B__chr8	0.0280725	0.45169	16.0901	4.40969e-41	5.96295e-39
ITGA3__chr17	0.0211191	0.411696	19.494	4.6811e-40	6.23688e-38
GAS6__chr13	0.0612139	0.561635	9.17495	2.41995e-39	3.08799e-37
CARNS1__chr11	0.0138166	0.363365	26.2991	1.30695e-38	1.64458e-36
PLLP__chr16	0.00759362	0.314111	41.3651	2.22221e-37	2.72071e-35
SMPD3__chr16	0.00883183	0.32649	36.9674	4.7766e-37	5.77014e-35
CFH__chr1	0.0599659	0.532474	8.87962	5.83282e-37	6.95334e-35
PROCR__chr20	0.0301921	0.427483	14.1588	9.81372e-37	1.14515e-34
PDPN__chr1	0.0235132	0.402621	17.1232	9.85894e-37	1.14515e-34
COLEC12__chr18	0.0462819	0.484073	10.4592	1.05202e-36	1.2065e-34
PHGDH__chr1	0.228177	0.959858	4.20663	1.10886e-36	1.25578e-34
TFPI2__chr7	0.00959494	0.321417	33.4986	1.89196e-36	2.09039e-34
HTRA1__chr10	0.0872044	0.605405	6.94236	3.88038e-36	4.2357e-34
SLC9A3R1__chr17	0.0235506	0.392979	16.6866	6.69517e-36	7.13626e-34
UPK1B__chr3	0.0111045	0.325472	29.3099	2.54458e-35	2.64987e-33
KLK11__chr19	0.0117219	0.322833	27.541	8.70849e-35	8.86505e-33
MME__chr3	0.0117104	0.323262	27.6045	8.70849e-35	8.86505e-33
CLIC5__chr6	0.0100434	0.306779	30.5453	1.29572e-34	1.30436e-32
C10orf116__chr10	0.0171033	0.339462	19.8477	4.54381e-34	4.52384e-32
KRT18__chr12	0.0180028	0.352607	19.5863	4.6145e-34	4.54428e-32
CCDC64__chr12	0.00577518	0.272927	47.2586	9.41385e-34	9.07335e-32
RARRES2__chr7	0.104245	0.635381	6.0951	1.42521e-33	1.3592e-31
SLIT3__chr5	0.312994	1.08034	3.45162	3.52928e-33	3.29642e-31
CCL21__chr9	0.0267122	0.375148	14.0441	8.17165e-33	7.4783e-31
CFB__chr6	0.00779392	0.273306	35.0666	8.93519e-32	7.85949e-30
TMEM176B__chr7	0.0659148	0.503706	7.64177	1.76103e-31	1.51952e-29
LGALS3__chr14	0.037664	0.400191	10.6253	2.95382e-30	2.47792e-28
EPHB6__chr7	0.0287928	0.362058	12.5746	3.10954e-30	2.58463e-28
CGN__chr1	0.0106489	0.273909	25.7218	1.52691e-29	1.24629e-27
CDH3__chr16	0.00829428	0.259012	31.2278	2.40191e-29	1.94298e-27
UCHL1__chr4	0.117431	0.591036	5.03306	7.38262e-28	5.76608e-26
CXADR__chr21	0.0359968	0.361095	10.0313	2.44486e-27	1.86738e-25
CALB2__chr16	0.0127745	0.266141	20.8338	3.2264e-27	2.43593e-25
TLL1__chr4	0.0102849	0.253767	24.6738	7.18594e-27	5.38055e-25
PKHD1L1__chr8	0.00732959	0.230887	31.5006	7.98031e-27	5.92636e-25
HPCAL1__chr2	0.0369802	0.365838	9.89279	8.15756e-27	6.00874e-25
BCHE__chr3	0.146526	0.654645	4.46776	8.40666e-27	6.14228e-25
EFNB2__chr13	0.0530905	0.411202	7.74531	1.98617e-26	1.42815e-24
COL4A5__chrX	0.046836	0.394188	8.41633	2.57374e-26	1.83607e-24
CA9__chr9	0.00265847	0.199651	75.1	3.35482e-26	2.37458e-24
SELENBP1__chr1	0.159777	0.665504	4.16521	1.2377e-25	8.56e-24
FGF9__chr13	0.00586473	0.210576	35.9054	2.98507e-25	2.03344e-23
SYT4__chr18	0.0117474	0.246138	20.9525	4.61832e-25	3.05416e-23
CPA4__chr7	0.0166189	0.268597	16.1621	9.21902e-25	6.00894e-23
TNNT1__chr19	0.00426208	0.197419	46.3198	1.10249e-24	7.1347e-23
TGM1__chr14	0.00338501	0.190581	56.3015	1.90685e-24	1.21663e-22
HEG1__chr3	0.236384	0.802705	3.39577	1.97688e-24	1.25249e-22
C17orf76-AS1__chr17	0.502152	1.27197	2.53304	2.26162e-24	1.42065e-22
SEMA3C__chr7	0.495842	1.25842	2.53794	2.4787e-24	1.53815e-22
C1S__chr12	0.16992	0.660198	3.88534	4.03225e-24	2.46839e-22
NPR3__chr5	0.00774356	0.214229	27.6654	1.56531e-23	9.33011e-22
PNOC__chr8	0.00764466	0.213372	27.9113	1.56532e-23	9.33011e-22
CLDN15__chr7	0.0208178	0.276139	13.2646	1.71038e-23	1.01281e-21
NPHS1__chr19	0.00531435	0.202332	38.0728	2.17263e-23	1.27818e-21
ANXA3__chr4	0.0182414	0.261562	14.3389	3.15691e-23	1.83344e-21
KRT7__chr12	0.00732673	0.20161	27.5171	3.66894e-23	2.10384e-21
KIAA1244__chr6	0.00713646	0.207444	29.0682	3.6689e-23	2.10384e-21
CLIC3__chr9	0.00848664	0.213774	25.1894	5.1046e-23	2.89048e-21
IFITM2__chr11	0.64395	1.46122	2.26915	6.38962e-23	3.59565e-21
GPM6A__chr4	0.00628866	0.195636	31.1093	8.35005e-23	4.66984e-21
PDZK1IP1__chr1	0.00288396	0.171116	59.3335	2.61593e-22	1.45401e-20
SMTNL2__chr17	0.0167324	0.244934	14.6383	2.65723e-22	1.46796e-20
CDON__chr11	0.0887441	0.453688	5.11232	3.31101e-22	1.81804e-20
CLDN1__chr3	0.0109397	0.22413	20.4877	4.77639e-22	2.59126e-20
PCLO__chr7	0.00977094	0.203568	20.834	3.4146e-21	1.77795e-19
AGTR1__chr3	0.00226799	0.152849	67.3939	3.64448e-21	1.8868e-19
SOX6__chr11	0.0370927	0.301215	8.12061	2.17689e-20	1.0957e-18
CTXN1__chr19	0.0371833	0.302487	8.13501	2.17689e-20	1.0957e-18
SULF2__chr20	0.0250612	0.261293	10.4262	3.46084e-20	1.73233e-18
TSPAN3__chr15	0.243615	0.745098	3.05851	3.5943e-20	1.78925e-18
FAM84B__chr8	0.0429373	0.31294	7.28829	4.53264e-20	2.24403e-18
IL18__chr11	0.00792827	0.184837	23.3136	5.92954e-20	2.91965e-18
PTPRQ__chr12	0.00575152	0.171511	29.8201	1.05192e-19	5.09646e-18
ANXA2__chr15	0.662724	1.40862	2.1255	1.2044e-19	5.80419e-18
DMKN__chr19	0.0172759	0.228647	13.235	1.46738e-19	6.99708e-18
HLA-B__chr6	0.0970231	0.444506	4.58145	1.76323e-19	8.36382e-18
NMU__chr4	0.00984819	0.193164	19.6142	1.82397e-19	8.60687e-18
LGALS8__chr1	0.0718793	0.381891	5.31295	2.61591e-19	1.21539e-17
CRIM1__chr2	0.13065	0.513447	3.92993	3.79458e-19	1.75403e-17
HLA-C__chr6	0.0510005	0.328464	6.44042	4.12654e-19	1.8882e-17
PLXNB1__chr3	0.0157534	0.208739	13.2504	6.0019e-19	2.73252e-17
TMEM176A__chr7	0.0833453	0.408991	4.90718	1.21915e-18	5.49527e-17
GOLGA8B__chr15	0.0098876	0.18386	18.595	1.31084e-18	5.8793e-17
FRAS1__chr4	0.0588956	0.340561	5.78246	1.68385e-18	7.51512e-17
DSP__chr6	0.0148347	0.202899	13.6773	1.75993e-18	7.81614e-17
RSPO1__chr1	0.00243387	0.135458	55.6556	3.09843e-18	1.36935e-16
B2M__chr15	0.504655	1.13331	2.24572	4.58265e-18	1.99609e-16
CCL4__chr17	0.00312058	0.134692	43.1624	1.69462e-17	7.24211e-16
C1QL1__chr17	0.0155412	0.200797	12.9203	2.35668e-17	9.97734e-16
LGALS3BP__chr17	0.0874902	0.399402	4.5651	2.5225e-17	1.06297e-15
LRRN4__chr20	0.00747278	0.164882	22.0644	2.57419e-17	1.07973e-15
NSG1__chr4	0.0233948	0.222965	9.53056	2.85544e-17	1.19218e-15
TSPAN7__chrX	0.00428937	0.145051	33.8165	3.64066e-17	1.51305e-15
ID4__chr6	0.222157	0.657945	2.96162	4.41666e-17	1.82717e-15
TIMP3__chr22	0.241767	0.691839	2.86159	4.84277e-17	1.99434e-15
MEGF6__chr1	0.0277461	0.241513	8.7044	5.16014e-17	2.11542e-15
SAT1__chrX	0.131861	0.484245	3.6724	5.23243e-17	2.1354e-15
CD9__chr12	0.0145976	0.192115	13.1607	6.98751e-17	2.83887e-15
NECAB1__chr8	0.00820821	0.164961	20.097	7.0348e-17	2.84533e-15
LRRTM1__chr2	0.0152286	0.192589	12.6466	1.44594e-16	5.72063e-15
RASSF7__chr11	0.00657827	0.149006	22.6512	1.74133e-16	6.82963e-15
C1orf168__chr1	0.00236044	0.120413	51.0131	2.69832e-16	1.04029e-14
DFNA5__chr7	0.0181563	0.200634	11.0504	3.69344e-16	1.41192e-14
GFPT2__chr5	0.0587041	0.320738	5.46364	4.11827e-16	1.56771e-14
COL11A1__chr1	0.0245902	0.219643	8.93212	4.74484e-16	1.79867e-14
CD151__chr11	0.217655	0.627038	2.88088	5.14548e-16	1.94242e-14
PERP__chr6	0.0132408	0.176328	13.317	6.12613e-16	2.2935e-14
MYLK3__chr16	0.0153871	0.187693	12.1981	8.7387e-16	3.25813e-14
ROR1__chr1	0.0501394	0.284549	5.67516	1.01594e-15	3.7569e-14
CLU__chr8	0.0496956	0.286863	5.7724	1.01594e-15	3.7569e-14
IQCA1__chr2	0.00879344	0.162045	18.428	1.27596e-15	4.68026e-14
LY6E__chr8	0.142732	0.483599	3.38816	1.28962e-15	4.71126e-14
SYNE1__chr6	0.082548	0.36278	4.39477	1.64477e-15	5.98458e-14
DOCK11__chrX	0.0406156	0.26106	6.42758	2.04983e-15	7.42857e-14
PLOD2__chr3	0.166315	0.526524	3.16582	2.23639e-15	8.07237e-14
FLRT2__chr14	0.302288	0.762043	2.52091	2.94334e-15	1.0582e-13
MYL9__chr20	0.234975	0.647385	2.75513	5.02524e-15	1.79955e-13
ARHGAP23__chr17	0.108642	0.415404	3.82362	5.25327e-15	1.86646e-13
HLA-A__chr6	0.0904041	0.372643	4.12197	9.08584e-15	3.21554e-13
PODXL__chr7	0.0161	0.181487	11.2725	1.00858e-14	3.55552e-13
ARL4D__chr17	0.138919	0.467058	3.36209	1.0344e-14	3.63242e-13
MAF__chr16	0.136824	0.460978	3.36914	1.58368e-14	5.53981e-13
AGRN__chr1	0.0775257	0.335461	4.3271	2.37235e-14	8.26672e-13
MYH9__chr22	0.479921	1.01571	2.11642	2.45291e-14	8.4822e-13
PRSS23__chr11	0.0485052	0.263353	5.42938	3.15452e-14	1.08669e-12
APLP2__chr11	0.29757	0.735892	2.473	3.3209e-14	1.13926e-12
ST3GAL1__chr8	0.0750803	0.330614	4.40347	3.51971e-14	1.19882e-12
C10orf54__chr10	0.0197487	0.187188	9.47849	3.8357e-14	1.30155e-12
KIAA1522__chr1	0.0106365	0.147707	13.8868	4.63263e-14	1.56028e-12
CYBRD1__chr2	0.255047	0.657341	2.57733	5.40267e-14	1.8129e-12
ZBTB7C__chr18	0.00930282	0.143416	15.4164	5.96423e-14	1.99395e-12
SLC4A4__chr4	0.0176015	0.167752	9.53053	1.95841e-13	6.2919e-12
RAB11FIP1__chr8	0.0284828	0.205139	7.2022	2.25317e-13	7.18792e-12
FLRT3__chr20	0.0202662	0.17586	8.6775	3.51476e-13	1.11342e-11
EFNA5__chr5	0.0913531	0.346728	3.79547	3.60236e-13	1.13719e-11
ARHGAP32__chr11	0.0685895	0.305985	4.46111	3.87802e-13	1.21996e-11
FABP4__chr8	0.0128215	0.151353	11.8046	4.24611e-13	1.33113e-11
SIRPA__chr20	0.0724481	0.306014	4.22391	4.47563e-13	1.39344e-11
CAV2__chr7	0.0762461	0.32043	4.20257	6.53969e-13	2.0291e-11
LOC646762__chr7	0.0361047	0.212926	5.89745	7.59831e-13	2.34152e-11
THBD__chr20	0.035844	0.221248	6.17252	7.59824e-13	2.34152e-11
SLC39A8__chr4	0.00870541	0.128194	14.7257	1.15883e-12	3.51137e-11
AMOTL2__chr3	0.222726	0.574176	2.57795	1.64115e-12	4.92345e-11
GAS1__chr9	0.340813	0.763525	2.2403	2.21357e-12	6.59702e-11
SH3BP4__chr2	0.0581079	0.265228	4.56441	2.71955e-12	8.02576e-11
GPNMB__chr7	0.028014	0.189976	6.78147	3.01121e-12	8.85765e-11
MMP24__chr20	0.00326584	0.105933	32.4366	3.27637e-12	9.60645e-11
HINT1__chr5	0.0915776	0.334165	3.64898	3.30874e-12	9.67005e-11
COL4A6__chrX	0.00600692	0.118775	19.773	3.93791e-12	1.14719e-10
KRT5__chr12	0.00457974	0.111525	24.3518	4.00306e-12	1.16243e-10
NPC2__chr14	0.102914	0.3584	3.48251	5.17011e-12	1.49176e-10
DAPK1__chr9	0.0193283	0.1642	8.49534	5.40023e-12	1.55321e-10
FAM110C__chr2	0.00287287	0.0922893	32.1245	7.63454e-12	2.18198e-10
RERG__chr12	0.0181044	0.157402	8.69414	9.62321e-12	2.73311e-10
PPL__chr16	0.00556691	0.113017	20.3016	1.09612e-11	3.10338e-10
CBLN2__chr18	0.0104183	0.133624	12.826	1.15606e-11	3.25277e-10
USP25__chr21	0.0652317	0.274067	4.20143	1.25475e-11	3.50865e-10
MT2A__chr16	0.0282606	0.180077	6.37201	1.34186e-11	3.7178e-10
WWC1__chr5	0.028403	0.183112	6.44693	1.34185e-11	3.7178e-10
BMP3__chr4	0.00181394	0.0914295	50.4039	1.64836e-11	4.5531e-10
AMHR2__chr12	0.00744552	0.115836	15.5579	2.25345e-11	6.14948e-10
GLS__chr2	0.127109	0.389312	3.06282	2.32454e-11	6.30549e-10
NXPH2__chr2	0.00661219	0.105618	15.9732	2.77923e-11	7.49401e-10
PRR15__chr7	0.00130659	0.0841093	64.3732	3.15773e-11	8.48932e-10
CCDC85C__chr14	0.0139836	0.135982	9.72442	5.0108e-11	1.31971e-09
PHYHIP__chr8	0.0057621	0.101811	17.669	7.88754e-11	2.03593e-09
ALDH3B1__chr11	0.00564672	0.101128	17.9092	7.88756e-11	2.03593e-09
PARD6B__chr20	0.00432117	0.0945422	21.8789	8.06835e-11	2.07499e-09
GCA__chr2	0.012455	0.135162	10.8521	8.3522e-11	2.1376e-09
ASS1__chr9	0.045435	0.219431	4.82956	9.36627e-11	2.37699e-09
TGFB2__chr1	0.0454712	0.222622	4.8959	9.36625e-11	2.37699e-09
TEK__chr9	0.0265673	0.173573	6.53333	1.12838e-10	2.85562e-09
MGARP__chr4	0.00234615	0.0822171	35.0434	1.44357e-10	3.64311e-09
CYSTM1__chr5	0.0175909	0.14187	8.06497	1.47058e-10	3.70095e-09
SLITRK5__chr13	0.00786588	0.110145	14.0029	1.47785e-10	3.70894e-09
GPR126__chr6	0.0136228	0.125045	9.17912	1.52368e-10	3.81342e-09
TMEM123__chr11	0.0802876	0.282005	3.51244	1.95152e-10	4.85735e-09
RIN2__chr20	0.0640032	0.255104	3.9858	2.53984e-10	6.25922e-09
DPP4__chr2	0.0121813	0.121149	9.94556	2.54237e-10	6.25922e-09
PLEKHH2__chr2	0.033948	0.183262	5.39831	2.84479e-10	6.98476e-09
PLEK2__chr14	0.00173581	0.0688847	39.6845	2.91636e-10	7.14114e-09
SCN3B__chr11	0.0213719	0.146168	6.83928	3.33351e-10	8.09695e-09
CAPN2__chr1	0.276292	0.60975	2.2069	5.19849e-10	1.24929e-08
CDK2AP2__chr11	0.0543606	0.222781	4.0982	7.97017e-10	1.90527e-08
ITPR2__chr12	0.0153088	0.13344	8.71657	8.0049e-10	1.90854e-08
PDLIM4__chr5	0.0181732	0.134864	7.42102	1.17278e-09	2.77426e-08
C21orf62__chr21	0.010064	0.105002	10.4334	1.25408e-09	2.95884e-08
COBLL1__chr2	0.0119085	0.115527	9.70119	1.41462e-09	3.32041e-08
MT1E__chr16	0.00361728	0.0788261	21.7915	1.64148e-09	3.8231e-08
MMP28__chr17	0.00355006	0.0831747	23.4291	1.64145e-09	3.8231e-08
IL1RAP__chr3	0.0147877	0.121297	8.20259	2.42162e-09	5.59691e-08
LMO4__chr1	0.209144	0.495586	2.36959	2.67519e-09	6.16724e-08
TMEM98__chr17	0.196433	0.473514	2.41057	2.71553e-09	6.24435e-08
CCNYL1__chr2	0.0273007	0.157656	5.77479	2.95027e-09	6.76695e-08
ZNF395__chr8	0.166767	0.424699	2.54667	2.99261e-09	6.82948e-08
ATP7B__chr13	0.0174776	0.128988	7.38019	3.4994e-09	7.90638e-08
TXNRD1__chr12	0.0484606	0.202522	4.1791	3.51744e-09	7.92736e-08
DPP6__chr7	0.00924222	0.100402	10.8635	3.82547e-09	8.5789e-08
FXYD7__chr19	0.00573604	0.0868504	15.1412	3.81889e-09	8.5789e-08
COL18A1__chr21	0.145026	0.386036	2.66185	3.91866e-09	8.76619e-08
SDC4__chr20	0.0157581	0.122531	7.77577	4.01766e-09	8.96551e-08
SLC48A1__chr12	0.028406	0.152798	5.37907	4.23602e-09	9.42956e-08
BIRC3__chr11	0.00310408	0.0733306	23.6239	4.27222e-09	9.48683e-08
KDR__chr4	0.0112717	0.107288	9.5183	4.3206e-09	9.5708e-08
IL16__chr15	0.00441975	0.0798526	18.0672	4.50315e-09	9.92666e-08
SECTM1__chr17	0.00439805	0.0830276	18.8783	4.50309e-09	9.92666e-08
C19orf33__chr19	0.00033469	0.0494299	147.689	5.5659e-09	1.22396e-07
C1orf63__chr1	0.123837	0.341262	2.75573	6.78988e-09	1.4859e-07
B3GNT7__chr2	0.0100204	0.102625	10.2417	7.23726e-09	1.57999e-07
NAV2__chr11	0.0141571	0.11765	8.31034	7.33137e-09	1.59669e-07
SLC38A1__chr12	0.0186055	0.135595	7.2879	8.58842e-09	1.85265e-07
SNHG8__chr4	0.0785759	0.263794	3.35719	8.6722e-09	1.86627e-07
CDC42EP3__chr2	0.042309	0.183921	4.3471	1.17979e-08	2.50912e-07
FZD6__chr8	0.00370084	0.0757304	20.463	1.25093e-08	2.6542e-07
MST4__chrX	0.0107858	0.101478	9.40854	1.32205e-08	2.79854e-07
THSD4__chr15	0.0309719	0.154747	4.99638	1.6522e-08	3.48115e-07
CD47__chr3	0.143171	0.366418	2.5593	1.73932e-08	3.6562e-07
SDPR__chr2	0.0232523	0.134779	5.79636	2.22273e-08	4.60821e-07
TRNP1__chr1	0.0136505	0.109257	8.00388	2.22141e-08	4.60821e-07
LAMA3__chr18	0.00923796	0.0924411	10.0067	2.21818e-08	4.60821e-07
FOXC1__chr6	0.0409042	0.177069	4.32888	2.32015e-08	4.79921e-07
NPY__chr7	0.00115206	0.0669215	58.0886	2.38891e-08	4.9302e-07
WT1__chr11	0.0750707	0.248146	3.3055	2.50332e-08	5.15457e-07
NRP2__chr2	0.0319478	0.161417	5.05253	3.11301e-08	6.32374e-07
STX11__chr6	0.0160789	0.115458	7.18068	3.11094e-08	6.32374e-07
LINC00842__chr10	0.00431217	0.0765466	17.7513	3.24333e-08	6.54454e-07
CXCL14__chr5	0.0041607	0.0741461	17.8206	3.24337e-08	6.54454e-07
MPP7__chr10	0.00405156	0.0771324	19.0377	3.24333e-08	6.54454e-07
HDGF__chr1	0.199314	0.449445	2.25496	3.25634e-08	6.5561e-07
S1PR1__chr1	0.00304516	0.0658518	21.6251	3.38175e-08	6.77847e-07
TCEAL2__chrX	0.00278984	0.0660816	23.6866	3.38175e-08	6.77847e-07
DISP1__chr1	0.0118689	0.103337	8.70654	4.02274e-08	8.02776e-07
MUC16__chr19	0.000951465	0.0530294	55.7344	4.59528e-08	9.09037e-07
CPB1__chr3	0.000764255	0.0514363	67.3026	4.59535e-08	9.09037e-07
ATP1A1__chr1	0.0738652	0.235558	3.18903	4.68446e-08	9.24646e-07
FAM65B__chr6	0.0169075	0.118224	6.99244	4.85156e-08	9.55547e-07
ARHGAP28__chr18	0.0431055	0.172122	3.99305	5.17273e-08	1.01659e-06
EFNB3__chr17	0.0335206	0.15646	4.66759	5.70131e-08	1.11084e-06
PDGFC__chr4	0.0337205	0.157425	4.66851	5.7013e-08	1.11084e-06
CUX1__chr7	0.237808	0.504681	2.12222	5.74396e-08	1.11674e-06
OBSL1__chr2	0.180247	0.416788	2.31231	5.91593e-08	1.14771e-06
PDZD2__chr5	0.039816	0.171306	4.30245	5.9859e-08	1.15695e-06
KLK5__chr19	0.000187309	0.0428602	228.82	5.98906e-08	1.15695e-06
TJP2__chr9	0.030663	0.150583	4.91089	6.16226e-08	1.18535e-06
PTGIS__chr20	0.194068	0.443957	2.28763	6.32835e-08	1.21472e-06
JUP__chr17	0.043315	0.178729	4.12627	6.69153e-08	1.28172e-06
DAB2__chr5	0.19861	0.441678	2.22384	8.12342e-08	1.5527e-06
MTUS1__chr8	0.0443472	0.176145	3.97195	8.61592e-08	1.63992e-06
LPL__chr8	0.00244571	0.0598352	24.4654	8.75817e-08	1.6635e-06
PAWR__chr12	0.0157151	0.107325	6.82941	9.26612e-08	1.74898e-06
ST3GAL5__chr2	0.0152234	0.11304	7.42537	9.26601e-08	1.74898e-06
LRRC61__chr7	0.00335461	0.0697547	20.7937	9.29054e-08	1.74994e-06
ODC1__chr2	0.0349603	0.156123	4.46572	1.0169e-07	1.90748e-06
VASN__chr16	0.0450375	0.174114	3.86599	1.10433e-07	2.0672e-06
EMCN__chr4	0.0213983	0.11713	5.47379	1.2465e-07	2.31895e-06
INADL__chr1	0.0211525	0.121173	5.72853	1.24649e-07	2.31895e-06
BDKRB1__chr14	0.00937307	0.0860115	9.17645	1.24598e-07	2.31895e-06
ANXA11__chr10	0.184084	0.413066	2.2439	1.28557e-07	2.38674e-06
APOA1BP__chr1	0.0356987	0.155153	4.34618	1.34544e-07	2.49278e-06
BMP4__chr14	0.217398	0.469262	2.15854	1.74894e-07	3.20757e-06
NDRG1__chr8	0.0830426	0.247602	2.98163	1.87503e-07	3.42496e-06
TGFB3__chr14	0.0683396	0.217608	3.18422	2.08319e-07	3.7823e-06
SPRR2F__chr1	0.0016605	0.0513397	30.9183	2.10805e-07	3.80457e-06
COL2A1__chr12	0.00150097	0.0518182	34.5231	2.10805e-07	3.80457e-06
SLC34A2__chr4	0.0013992	0.0554884	39.6573	2.10799e-07	3.80457e-06
TGM2__chr20	0.0307083	0.143844	4.68422	2.23387e-07	4.02363e-06
BEX2__chrX	0.00443285	0.0694359	15.6639	2.26897e-07	4.07875e-06
RBP1__chr3	0.132248	0.322816	2.44098	2.29546e-07	4.11819e-06
FAM107B__chr10	0.0278613	0.140158	5.03055	2.42187e-07	4.32784e-06
PLP2__chrX	0.0406866	0.161483	3.96895	2.55957e-07	4.55645e-06
FRMD4B__chr3	0.0223366	0.127725	5.71821	2.56489e-07	4.55645e-06
DLGAP2__chr8	0.00284208	0.060179	21.1742	2.60897e-07	4.61665e-06
TNFRSF8__chr1	0.00249298	0.0631468	25.3299	2.60893e-07	4.61665e-06
UTRN__chr6	0.129237	0.320602	2.48073	3.0969e-07	5.44814e-06
SEMA6D__chr15	0.1241	0.319324	2.57312	3.29728e-07	5.7894e-06
ARL4C__chr2	0.00607212	0.0789294	12.9986	3.37421e-07	5.90161e-06
BEX4__chrX	0.0927624	0.259593	2.79848	3.60761e-07	6.28556e-06
AHNAK2__chr14	0.0104632	0.0870187	8.31664	3.74969e-07	6.50807e-06
PCDH20__chr13	0.0105754	0.0903633	8.54464	3.74965e-07	6.50807e-06
UCP2__chr11	0.0085895	0.0798403	9.29511	3.84028e-07	6.65256e-06
NPR1__chr1	0.0185004	0.103708	5.60572	4.82665e-07	8.32942e-06
WNT2B__chr1	0.02421	0.117574	4.85643	5.05178e-07	8.70136e-06
CYP4X1__chr1	0.0213385	0.111106	5.20683	5.08178e-07	8.73641e-06
ITGB8__chr7	0.0568166	0.195357	3.43838	5.41189e-07	9.26876e-06
SH3TC2__chr5	0.00367998	0.0572411	15.5547	6.69647e-07	1.13827e-05
CDH1__chr16	0.00358081	0.0624929	17.4522	6.69625e-07	1.13827e-05
MYO5B__chr18	0.00207026	0.0530672	25.6332	7.09228e-07	1.19658e-05
SUSD3__chr9	0.00214291	0.0577175	26.9341	7.09206e-07	1.19658e-05
ANO5__chr11	0.00182893	0.055154	30.1564	7.09219e-07	1.19658e-05
BNC2__chr9	0.195627	0.418615	2.13986	7.86896e-07	1.32269e-05
WASF3__chr13	0.0311742	0.136014	4.36304	7.85742e-07	1.32269e-05
BAIAP2__chr17	0.0227426	0.111873	4.91909	1.00466e-06	1.67013e-05
MAL2__chr8	0.0414325	0.157718	3.80662	1.03451e-06	1.71661e-05
PTPRB__chr12	0.00580909	0.0651704	11.2187	1.04019e-06	1.71972e-05
TNFSF14__chr19	0.00550108	0.0712435	12.9508	1.04016e-06	1.71972e-05
TOB1__chr17	0.0449137	0.163951	3.65036	1.06345e-06	1.75498e-05
FGFRL1__chr4	0.0205957	0.106069	5.15005	1.42847e-06	2.34032e-05
RELN__chr7	0.00436621	0.0570541	13.0672	1.53474e-06	2.48744e-05
LSR__chr19	0.00441858	0.0588996	13.33	1.53472e-06	2.48744e-05
SEMA3F__chr3	0.00410173	0.0615503	15.006	1.5347e-06	2.48744e-05
BHLHE41__chr12	0.00393401	0.0624549	15.8756	1.5347e-06	2.48744e-05
SLC25A23__chr19	0.0723829	0.208043	2.8742	1.61784e-06	2.61276e-05
SLC16A1__chr1	0.0424662	0.157533	3.70961	1.63933e-06	2.64277e-05
DSG2__chr18	0.0462455	0.165593	3.58073	1.65125e-06	2.65726e-05
HCP5__chr6	0.00139205	0.0466382	33.5033	1.81977e-06	2.91292e-05
KIAA1211L__chr2	0.00117995	0.0504621	42.7663	1.81972e-06	2.91292e-05
S100A16__chr1	0.0783774	0.226415	2.88878	1.84734e-06	2.95184e-05
GABRB2__chr5	0.015218	0.0949193	6.23728	1.86773e-06	2.97393e-05
BCR__chr22	0.015141	0.0965334	6.37563	1.86773e-06	2.97393e-05
C2__chr6	0.00313231	0.0483325	15.4303	1.95257e-06	3.09271e-05
MARCH1__chr4	0.00296029	0.0512489	17.3121	1.95253e-06	3.09271e-05
KLK10__chr19	0.00271785	0.0524561	19.3006	1.95251e-06	3.09271e-05
SEZ6L2__chr16	0.0213035	0.10488	4.92315	2.00086e-06	3.15266e-05
SGK223__chr8	0.0213492	0.108161	5.06627	2.00085e-06	3.15266e-05
TSPO__chr22	0.0209768	0.112408	5.35867	2.00084e-06	3.15266e-05
RBM47__chr4	0.00636622	0.0676091	10.62	2.01158e-06	3.16404e-05
KTN1__chr14	0.165392	0.366971	2.2188	2.06552e-06	3.24326e-05
HMGA1__chr6	0.00807523	0.0763051	9.44927	2.08349e-06	3.26582e-05
C1RL__chr12	0.0254312	0.116917	4.59739	3.47396e-06	5.35273e-05
SNCA__chr4	0.0349177	0.138369	3.96272	3.74502e-06	5.75996e-05
CD200__chr3	0.112559	0.268674	2.38697	3.77943e-06	5.78483e-05
CRYAB__chr11	0.166455	0.357588	2.14825	3.81445e-06	5.82781e-05
CSDC2__chr22	0.0167107	0.094007	5.62554	3.97586e-06	6.06419e-05
PODN__chr1	0.0196082	0.103902	5.29891	3.99127e-06	6.07747e-05
FAM200B__chr4	0.0567759	0.180578	3.18055	4.13958e-06	6.28217e-05
FBP1__chr9	0.0036104	0.0530529	14.6945	4.65902e-06	7.04686e-05
KCNMA1__chr10	0.00341499	0.0564402	16.5272	4.65893e-06	7.04686e-05
CSF1__chr1	0.0395378	0.141221	3.57179	4.89139e-06	7.36146e-05
CALCOCO1__chr12	0.101947	0.249799	2.45027	5.02358e-06	7.53537e-05
TRAF5__chr1	0.0620168	0.179869	2.90033	5.47715e-06	8.1886e-05
ST6GAL1__chr3	0.0200328	0.104035	5.19325	5.53445e-06	8.26065e-05
SLITRK2__chrX	0.00183904	0.0527956	28.7083	5.57373e-06	8.3056e-05
NEO1__chr15	0.0656239	0.195213	2.97472	5.91615e-06	8.78694e-05
CRIP2__chr14	0.174237	0.363872	2.08838	6.07542e-06	8.99401e-05
OCIAD2__chr4	0.00553433	0.0596515	10.7784	6.26652e-06	9.24669e-05
COL8A2__chr1	0.00770352	0.0695328	9.0261	6.44663e-06	9.49698e-05
TOMM7__chr7	0.201162	0.404591	2.01127	6.61321e-06	9.72658e-05
C1orf198__chr1	0.169336	0.355257	2.09794	6.8252e-06	0.000100059
CMYA5__chr5	0.0304689	0.120512	3.95524	6.84907e-06	0.000100247
PPP2R5A__chr1	0.0236612	0.110823	4.68375	6.92197e-06	0.000100987
CFC1__chr2	0	0.0311211		6.93417e-06	0.000101003
LXN__chr3	0.0129247	0.0774446	5.99198	7.20665e-06	0.000104803
FLOT2__chr17	0.0273634	0.115203	4.2101	8.02911e-06	0.000116019
PDLIM1__chr10	0.102417	0.252738	2.46773	8.74091e-06	0.000125902
NTNG1__chr1	0.0309931	0.123771	3.99348	8.8131e-06	0.000126741
PECAM1__chr17	0.0244958	0.111428	4.54886	9.2158e-06	0.000132322
LAMB3__chr1	0.00394872	0.0603368	15.2801	9.97774e-06	0.000142584
PDE7B__chr6	0.00842563	0.0675959	8.02265	1.08293e-05	0.000154267
BHLHE40__chr3	0.00818235	0.0738213	9.02201	1.08291e-05	0.000154267
RALGAPA2__chr20	0.0314041	0.123127	3.92072	1.12677e-05	0.000160259
TRANK1__chr3	0.0420294	0.14173	3.37215	1.15752e-05	0.000163861
COL9A3__chr20	0.08174	0.209564	2.56379	1.28289e-05	0.000179644
CCDC109B__chr4	0.01118	0.0725999	6.49371	1.41206e-05	0.000195019
IFI27__chr14	0.0110091	0.0808121	7.34049	1.41202e-05	0.000195019
PLEKHB1__chr11	0.00305341	0.0468863	15.3554	1.4087e-05	0.000195019
CELSR1__chr22	0.00259265	0.0499835	19.2789	1.40868e-05	0.000195019
DDX10__chr11	0.0431172	0.140105	3.24939	1.42011e-05	0.000195535
AP1G2__chr14	0.0197958	0.0923874	4.66702	1.51901e-05	0.000208836
ABCA12__chr2	0.00174402	0.0352257	20.198	1.5286e-05	0.000208886
COBL__chr7	0.00169638	0.038638	22.7767	1.52854e-05	0.000208886
LPAR5__chr12	0.00151109	0.04198	27.7813	1.52849e-05	0.000208886
SAMD12__chr8	0.00107565	0.0421866	39.2197	1.5285e-05	0.000208886
CHP1__chr15	0.102276	0.24769	2.42177	1.54726e-05	0.000211117
UHRF1BP1__chr6	0.014231	0.0772272	5.42668	1.57575e-05	0.000214358
PRDX2__chr19	0.0787481	0.20251	2.57161	1.70985e-05	0.000231559
TIE1__chr1	0.0297882	0.112246	3.76815	1.73316e-05	0.000234364
NKX3-1__chr8	0.00895616	0.0730378	8.15503	1.75564e-05	0.000237051
AFAP1L1__chr5	0.00520182	0.0521962	10.0342	1.96276e-05	0.000263837
ALDH3A2__chr17	0.0476034	0.150077	3.15265	1.98891e-05	0.000266561
NFATC2__chr20	0.00725744	0.0604234	8.32572	2.00256e-05	0.000267599
RHPN2__chr19	0.0067485	0.063972	9.47943	2.00254e-05	0.000267599
FAM155A__chr13	0.0265269	0.112055	4.22422	2.06747e-05	0.00027546
CAPN6__chrX	0.0266377	0.113191	4.2493	2.06747e-05	0.00027546
WASF1__chr6	0.0335362	0.122226	3.64459	2.27094e-05	0.000299923
TFRC__chr3	0.0211696	0.0968061	4.57287	2.7625e-05	0.000360119
SLC44A2__chr19	0.170181	0.342588	2.01308	2.91906e-05	0.00037727
HS6ST3__chr13	0.00353091	0.0457772	12.9647	3.10754e-05	0.000398395
DHCR7__chr11	0.0125059	0.073196	5.8529	3.14267e-05	0.000401588
SHB__chr9	0.0125554	0.0780448	6.21606	3.14262e-05	0.000401588
SLCO3A1__chr15	0.0154599	0.0843728	5.45754	3.20603e-05	0.000408532
RNH1__chr11	0.171896	0.345377	2.00921	3.24901e-05	0.000413427
ETS2__chr21	0.0384369	0.129716	3.37478	3.43621e-05	0.000436023
TOR1AIP2__chr1	0.148658	0.30676	2.06352	3.52797e-05	0.000446416
SGIP1__chr1	0.005749	0.0511882	8.90383	3.6039e-05	0.000454121
GKAP1__chr9	0.00564314	0.0540117	9.57121	3.60384e-05	0.000454121
EFNA1__chr1	0.00554183	0.0582808	10.5165	3.60377e-05	0.000454121
CYP4B1__chr1	0.000943992	0.0340667	36.0879	3.83805e-05	0.000481617
PTGDS__chr9	0.000730112	0.0354099	48.4993	3.83801e-05	0.000481617
CACHD1__chr1	0.0192889	0.0885091	4.58859	4.13163e-05	0.000516312
STXBP2__chr19	0.00208086	0.0405366	19.4807	4.22154e-05	0.000526096
CTIF__chr18	0.0360212	0.119147	3.3077	4.35401e-05	0.000539635
ATP11A__chr13	0.0402816	0.126631	3.14364	5.11746e-05	0.00063032
FAM60A__chr12	0.0260981	0.103598	3.96956	5.25958e-05	0.000646565
SLITRK4__chrX	0.00849388	0.0576138	6.78298	5.36056e-05	0.000658085
SH3GLB2__chr9	0.0292967	0.112713	3.8473	5.46734e-05	0.000670285
CLTB__chr5	0.0838906	0.210608	2.5105	5.53938e-05	0.000677285
TPP1__chr11	0.0516249	0.155745	3.01686	5.75139e-05	0.000699432
TUFT1__chr1	0.00658238	0.0546491	8.30233	6.25017e-05	0.000754015
TES__chr7	0.0232154	0.0955928	4.11765	6.28115e-05	0.000754737
PTPRZ1__chr7	0.0113341	0.0665647	5.87295	6.27518e-05	0.000754737
APOBEC3C__chr22	0.0112312	0.0708452	6.30788	6.2751e-05	0.000754737
WDR6__chr3	0.111856	0.24644	2.20319	6.29628e-05	0.000755553
C14orf159__chr14	0.0338976	0.116982	3.45105	6.7862e-05	0.000812192
DHRS3__chr1	0.0301563	0.110324	3.65839	6.85681e-05	0.00081633
CAPG__chr2	0.0298357	0.116075	3.89047	6.85677e-05	0.00081633
LOC283070__chr10	0.0490213	0.146979	2.99827	7.53027e-05	0.000892987
BOK__chr2	0.0235907	0.0967869	4.10275	8.11111e-05	0.000956858
MYO1D__chr17	0.00936719	0.0605107	6.45986	8.32183e-05	0.000979166
GPRC5A__chr12	0.00885567	0.0615292	6.94799	8.32182e-05	0.000979166
MYH7__chr14	0.0308787	0.107804	3.4912	8.54682e-05	0.00100303
SH2D4A__chr8	0.0116713	0.0679638	5.82314	9.13577e-05	0.00107076
KIAA1598__chr10	0.0207427	0.0947888	4.56974	9.6227e-05	0.00111915
TMOD1__chr9	0.00306743	0.0384259	12.5271	9.71781e-05	0.00112732
TPD52L1__chr6	0.00298197	0.0424342	14.2303	9.71751e-05	0.00112732
ASPH__chr8	0.0913333	0.210411	2.30377	0.000100277	0.00116029
CDH6__chr5	0.00697678	0.0569784	8.16686	0.000103307	0.00119383
ASAH1__chr8	0.0505569	0.140823	2.78543	0.000105056	0.00121095
PGM1__chr1	0.0665984	0.169173	2.5402	0.000107778	0.00123918
SLC16A7__chr12	0.0183374	0.0838366	4.57189	0.000111199	0.00127204
USP13__chr3	0.0470366	0.139032	2.95583	0.000116831	0.00133311
MGAT4A__chr2	0.00159139	0.0346398	21.767	0.000123951	0.00140201
PPM1H__chr12	0.00131843	0.0338894	25.7043	0.000123952	0.00140201
MYO5C__chr15	0.00141609	0.0366757	25.8993	0.000123949	0.00140201
SLC7A4__chr22	0.00106846	0.040844	38.227	0.000123945	0.00140201
BSG__chr19	0.130137	0.263277	2.02308	0.000124361	0.00140487
APLP1__chr19	0.0356885	0.11661	3.26743	0.000124634	0.0014062
RAC2__chr22	0.0126551	0.0657138	5.19269	0.00013028	0.00146262
PAPLN__chr14	0.0126507	0.0684253	5.4088	0.000130279	0.00146262
PIM3__chr22	0.0284315	0.107025	3.76433	0.000133359	0.00149534
GSTM3__chr1	0.102717	0.222248	2.16369	0.000142875	0.00159219
PDLIM5__chr4	0.0894063	0.203086	2.2715	0.00014755	0.00164022
RNASET2__chr6	0.0364144	0.119004	3.26805	0.000151145	0.00166997
TSC22D1__chr13	0.0900507	0.20508	2.27738	0.000159323	0.00174754
KIAA1551__chr12	0.0484122	0.135015	2.78886	0.000162653	0.0017819
BNIP3__chr10	0.0906402	0.201995	2.22854	0.000172915	0.00189205
SRGN__chr10	0.013346	0.0715901	5.36415	0.000182304	0.00198997
ZC3H12A__chr1	0.0103151	0.0626345	6.07213	0.000184135	0.00200754
DTNA__chr18	0.00591424	0.042395	7.16829	0.000196219	0.00212649
IGSF9__chr1	0.00558755	0.0448466	8.02618	0.000196216	0.00212649
EHD4__chr15	0.00555921	0.0454931	8.18338	0.000196216	0.00212649
CAST__chr5	0.130904	0.268261	2.0493	0.000196975	0.00212959
SMPDL3B__chr1	0.00344654	0.0421781	12.2378	0.00019688	0.00212959
DANCR__chr4	0.030105	0.10376	3.44662	0.000204183	0.00219964
PARP14__chr3	0.0229162	0.0937761	4.09214	0.000205256	0.00220858
ARL6IP5__chr3	0.108236	0.232935	2.15211	0.000206083	0.00221484
IER3__chr6	0.0688447	0.172696	2.50849	0.000234211	0.00249641
SPEG__chr2	0.0305722	0.10395	3.40013	0.000250415	0.00266286
PHLPP2__chr16	0.0271354	0.0982032	3.61901	0.000259091	0.00275189
SEMA3B__chr3	0.0348253	0.109849	3.15428	0.000285349	0.00301312
SLC4A2__chr7	0.0589107	0.151314	2.56853	0.000299045	0.00314674
KIF13A__chr6	0.0588874	0.152318	2.58659	0.000299045	0.00314674
MMRN1__chr4	0.00229945	0.0338531	14.7222	0.000305059	0.00319522
KLK7__chr19	0.00193403	0.0329809	17.0529	0.000305063	0.00319522
FAM167A__chr8	0.0018118	0.0396713	21.8961	0.000305047	0.00319522
TCEAL3__chrX	0.0208225	0.0827628	3.97468	0.000319398	0.00333765
SLK__chr10	0.0989372	0.211433	2.13704	0.000323122	0.0033688
RPL13AP3__chr14	0.0925536	0.208574	2.25354	0.000328691	0.00342292
NDFIP2__chr13	0.0361355	0.107096	2.96375	0.000342781	0.00354926
TMEM151A__chr11	0.00102506	0.0225331	21.9822	0.000345331	0.00355938
ENPP4__chr6	0.00100348	0.0235056	23.424	0.000345324	0.00355938
CDS1__chr4	0.00078854	0.0244094	30.9551	0.00034532	0.00355938
PSD4__chr2	0.000675403	0.0285219	42.2295	0.0003453	0.00355938
NOS1AP__chr1	0.00449255	0.035171	7.82873	0.0003627	0.00371727
ERBB4__chr2	0.00405961	0.0395099	9.73244	0.000362688	0.00371727
LOC150622__chr2	0.00387445	0.0473167	12.2125	0.000362673	0.00371727
DNALI1__chr1	0.00932298	0.0506147	5.42902	0.000372257	0.00381091
GPX1__chr3	0.0731173	0.170872	2.33696	0.000374432	0.00382884
PTPRK__chr6	0.0442023	0.12367	2.79783	0.000390656	0.00397679
PLA2G12A__chr4	0.0740304	0.166896	2.25443	0.000412539	0.00419484
COL8A1__chr3	0.05144	0.132559	2.57697	0.000418582	0.00424676
CNNM3__chr2	0.0328261	0.103884	3.16468	0.000447028	0.00449509
ADAM15__chr1	0.0157865	0.0673969	4.26928	0.000452733	0.0045474
PWWP2A__chr5	0.0571684	0.13831	2.41935	0.000454997	0.00456004
CRLS1__chr20	0.0571049	0.14047	2.45987	0.000454997	0.00456004
MLLT4__chr6	0.113487	0.235965	2.07923	0.000464482	0.00463968
TNNI3__chr19	0.0292737	0.0981271	3.35205	0.000479384	0.00477277
SLC2A1__chr1	0.0190239	0.0724093	3.80624	0.000497218	0.00493947
PDGFB__chr22	0.0189235	0.0761407	4.02359	0.000497214	0.00493947
MYCT1__chr6	0.00695935	0.0457161	6.56902	0.000501595	0.0049775
AK4__chr1	0.0262588	0.0839809	3.1982	0.000502679	0.00498279
C1GALT1__chr7	0.0223469	0.0827484	3.7029	0.00051108	0.005055
EXTL3__chr8	0.0921183	0.195296	2.12006	0.00052085	0.00514042
RHOD__chr11	0.00985359	0.0515295	5.22952	0.000537417	0.00526948
PLVAP__chr19	0.0095844	0.053737	5.60672	0.000537413	0.00526948
NRBP2__chr8	0.0936007	0.193423	2.06647	0.00058808	0.00574139
ISYNA1__chr19	0.0713243	0.168689	2.36509	0.000614468	0.00596686
LY6H__chr8	0.00462958	0.0443383	9.57718	0.00062049	0.00601888
IL8__chr4	0.00305614	0.0286608	9.37812	0.00063364	0.00611371
SFRP2__chr4	0.00282657	0.0313504	11.0913	0.000633622	0.00611371
HOOK1__chr1	0.00291789	0.0365781	12.5358	0.000633593	0.00611371
PDE8B__chr5	0.00274922	0.0353446	12.8562	0.0006336	0.00611371
MGLL__chr3	0.0198266	0.0749474	3.78014	0.00063477	0.0061181
DNPH1__chr6	0.0490634	0.130259	2.65492	0.000637406	0.00613698
RASSF3__chr12	0.0230992	0.0812125	3.51582	0.000638426	0.00614028
ATP6V1D__chr14	0.0427954	0.118296	2.76421	0.000708582	0.00675763
MYEF2__chr15	0.00800039	0.0454408	5.67982	0.000755045	0.00714061
PLEKHA1__chr10	0.0353777	0.0970918	2.74444	0.000762885	0.00720724
HMCN1__chr1	0.0823929	0.177513	2.15447	0.000802702	0.00754652
CYP26B1__chr2	0.0393929	0.108241	2.74772	0.000803276	0.00754652
HSPA2__chr14	0.020067	0.0767116	3.82277	0.000802562	0.00754652
METTL7A__chr12	0.0686254	0.158809	2.31415	0.00083103	0.00778607
PPIF__chr10	0.0455588	0.120501	2.64496	0.000838711	0.00784992
EPAS1__chr2	0.0638705	0.149733	2.34432	0.000879268	0.00821254
P4HTM__chr3	0.0399225	0.110155	2.75922	0.000940997	0.00870831
GRB7__chr17	0.00155608	0.0244676	15.7239	0.000959171	0.00882912
MT1F__chr16	0.00160537	0.0286768	17.8631	0.000959122	0.00882912
AP1M2__chr19	0.00115176	0.0272866	23.6913	0.00095914	0.00882912
STRBP__chr9	0.0175567	0.0679285	3.86909	0.000994184	0.00910749
GFOD1__chr6	0.0173622	0.0686618	3.95467	0.000994183	0.00910749
LOC255167__chr5	0.00555738	0.0440935	7.93422	0.0010005	0.0091478
RNF38__chr9	0.0325466	0.0937525	2.88056	0.00100536	0.00915444
TM7SF3__chr12	0.0321863	0.0940952	2.92345	0.00100536	0.00915444
PSME1__chr14	0.0872133	0.182138	2.08842	0.00102286	0.00928569
WDR54__chr2	0.0115011	0.0516522	4.49105	0.00104363	0.00942704
AXIN2__chr17	0.0111304	0.0547533	4.91925	0.00104362	0.00942704
CTSH__chr15	0.011246	0.0554762	4.93299	0.00104362	0.00942704
ATIC__chr2	0.0476885	0.125453	2.63067	0.00106018	0.00955745
SCG5__chr15	0.0364022	0.101054	2.77603	0.00106503	0.00959161
A2M__chr12	0.0289171	0.0886855	3.06689	0.00110369	0.00989446
ADAMTS9__chr3	0.0285832	0.0941776	3.29486	0.00110369	0.00989446
RARRES1__chr3	0.00825147	0.0483513	5.85972	0.00109987	0.00989446
ATP6V1A__chr3	0.0884035	0.182053	2.05934	0.0011462	0.0102311
SCN2A__chr2	0.00371325	0.0295082	7.94675	0.00117007	0.0103828
ADCYAP1__chr18	0.0038343	0.0329498	8.59342	0.00117003	0.0103828
ARHGAP22__chr10	0.00377284	0.0331364	8.78286	0.00117003	0.0103828
SNCG__chr10	0.00353083	0.0317871	9.00272	0.00117004	0.0103828
ECSCR__chr5	0.0034314	0.0349072	10.1729	0.00117002	0.0103828
MPP5__chr14	0.0533875	0.129728	2.42993	0.00117755	0.0104287
C1QTNF1__chr17	0.0254229	0.078839	3.1011	0.0011894	0.0105234
MAP3K8__chr10	0.0149152	0.0632602	4.24133	0.00120482	0.0106309
PDK1__chr2	0.0144059	0.0627147	4.3534	0.00120483	0.0106309
MGST1__chr12	0.0889465	0.18642	2.09587	0.0012221	0.0107497
FRY__chr13	0.0216715	0.078682	3.63066	0.00124894	0.0109514
ARHGEF26__chr3	0.0437056	0.113965	2.60756	0.00127583	0.0111251
CCDC6__chr10	0.0437916	0.115205	2.63077	0.00127583	0.0111251
LEPROTL1__chr8	0.0297	0.0872644	2.9382	0.00132371	0.0115094
ENOSF1__chr18	0.0294027	0.0872742	2.96824	0.00132371	0.0115094
PROS1__chr3	0.0987417	0.204057	2.06658	0.0013283	0.0115272
GPR133__chr12	0.0672142	0.150194	2.23456	0.0013573	0.0117676
NFE2L2__chr2	0.0757398	0.165471	2.18473	0.0013606	0.0117849
TINAGL1__chr1	0.0335082	0.0966713	2.885	0.00141248	0.0121109
SEMA3A__chr7	0.0120586	0.0503555	4.1759	0.00141051	0.0121109
LYNX1__chr8	0.0120313	0.0524179	4.35681	0.0014105	0.0121109
ZNF219__chr14	0.0119388	0.0534977	4.48098	0.0014105	0.0121109
PPP1R13L__chr19	0.0119618	0.0569498	4.76096	0.00141049	0.0121109
HCFC1R1__chr16	0.0762281	0.170244	2.23335	0.00146356	0.0124857
PDE5A__chr4	0.0378488	0.104225	2.75373	0.00146222	0.0124857
PVRL2__chr19	0.0449406	0.11829	2.63214	0.00147995	0.0126018
GNG11__chr7	0.100097	0.200287	2.00092	0.00149885	0.0127508
ESYT1__chr12	0.0571799	0.133104	2.32781	0.00152356	0.0129367
LDOC1__chrX	0.0632057	0.144363	2.28402	0.00153613	0.0130312
SIPA1L2__chr1	0.0151442	0.0654477	4.32164	0.00155885	0.0131664
PLA2G6__chr22	0.00933456	0.0446312	4.78128	0.00155704	0.0131664
KCNA4__chr11	0.00927761	0.0473604	5.10481	0.00155703	0.0131664
FOSL2__chr2	0.018608	0.0699061	3.75677	0.00158783	0.0133696
TMEM256__chr17	0.0641378	0.138303	2.15634	0.00167584	0.0140195
ECHDC2__chr1	0.0509679	0.126662	2.48514	0.00178655	0.0148497
NACC2__chr9	0.012816	0.0551818	4.30569	0.00187268	0.0155087
TSPAN15__chr10	0.0123281	0.0552648	4.48285	0.00187268	0.0155087
TST__chr22	0.0195721	0.0677351	3.46079	0.00197734	0.0162713
VPS13A__chr9	0.0197649	0.0688608	3.48399	0.00197733	0.0162713
ARHGAP18__chr6	0.0195363	0.0687682	3.52003	0.00197733	0.0162713
BCL2L11__chr2	0.0161221	0.0605703	3.75699	0.0019917	0.0163597
FLT1__chr13	0.0157979	0.0670309	4.24302	0.00199167	0.0163597
CTNND2__chr5	0.00222593	0.0230047	10.3348	0.0020728	0.0169643
SPINT1__chr15	0.00208364	0.0278458	13.364	0.00207268	0.0169643
DNAAF3__chr19	0.00203718	0.0286694	14.0731	0.00207266	0.0169643
BBS1__chr11	0.0275644	0.0777162	2.81944	0.00208589	0.0170407
LIF__chr22	0.0100946	0.0446262	4.42082	0.00214943	0.0175124
KAZN__chr1	0.031412	0.0928556	2.95606	0.00221221	0.0179593
CDH5__chr16	0.00729752	0.040745	5.58341	0.00226623	0.0182995
BCO2__chr11	0.00676377	0.040906	6.04782	0.00226623	0.0182995
ATP6V0E2__chr7	0.00676006	0.0411771	6.09124	0.00226623	0.0182995
EMID2__chr7	0.00709788	0.0436974	6.1564	0.0022662	0.0182995
ITGA6__chr2	0.00680306	0.0441397	6.48821	0.0022662	0.0182995
CTSD__chr11	0.0607487	0.140752	2.31696	0.0022811	0.0184032
TMEM141__chr9	0.0238519	0.0771237	3.23344	0.00228346	0.0184058
ERAP1__chr5	0.0486545	0.113158	2.32575	0.00242796	0.0194495
TECRL__chr4	0.0205434	0.0684736	3.33312	0.00244028	0.0195309
DHCR24__chr1	0.0132387	0.0568743	4.29606	0.00244635	0.0195622
POLE4__chr2	0.0435507	0.107196	2.4614	0.00246373	0.0196838
HINT3__chr6	0.0279727	0.0804598	2.87636	0.00248539	0.0197871
PNMAL1__chr19	0.0278941	0.0810861	2.90693	0.00248539	0.0197871
DDR1__chr6	0.0278978	0.0814079	2.91807	0.00248539	0.0197871
PCMTD2__chr20	0.055811	0.131253	2.35173	0.00251288	0.0199533
BCAR1__chr16	0.032178	0.0876213	2.72302	0.00259944	0.0205865
IGBP1__chrX	0.0709982	0.150594	2.1211	0.00269692	0.0213212
AAMDC__chr11	0.02447	0.0733422	2.99723	0.00275243	0.0216844
LAMC2__chr1	0.0243056	0.0801686	3.29836	0.00275241	0.0216844
CTSF__chr11	0.0716149	0.147667	2.06196	0.00288746	0.0226106
BEX1__chrX	0.0105681	0.0465082	4.40081	0.00290166	0.022663
ERMP1__chr9	0.0104248	0.0460926	4.42145	0.00290167	0.022663
ARHGAP44__chr17	0.0102669	0.047802	4.65591	0.00290165	0.022663
BCAT2__chr19	0.0285316	0.082247	2.88266	0.002945	0.0229619
SCARB1__chr12	0.0208228	0.0738306	3.54565	0.00298616	0.0232535
C2CD4B__chr15	0.000996936	0.0162661	16.3161	0.00298754	0.0232535
NPDC1__chr9	0.0806539	0.164994	2.04571	0.00300967	0.0233941
PAK4__chr19	0.0326769	0.0936922	2.86723	0.00304034	0.0235758
FLNB__chr3	0.0583994	0.126647	2.16863	0.00311685	0.0240945
KCNC4__chr1	0.00502342	0.0316385	6.29819	0.00313688	0.0242079
FAM134B__chr5	0.00519156	0.033389	6.43141	0.00313684	0.0242079
VWA5A__chr11	0.0173457	0.0625185	3.60426	0.00314192	0.0242106
NELL2__chr12	0.0143581	0.0490324	3.41498	0.0031489	0.0242182
NBEAL2__chr3	0.0141884	0.0532066	3.75001	0.00314887	0.0242182
ZNF641__chr12	0.0811825	0.166671	2.05304	0.0031833	0.024462
NINJ1__chr9	0.0254228	0.0745692	2.93317	0.00329596	0.0252208
SBNO2__chr19	0.0252425	0.0766744	3.03751	0.00329595	0.0252208
TFE3__chrX	0.0525615	0.127233	2.42064	0.00333287	0.0254602
KCTD2__chr17	0.040411	0.107158	2.65169	0.00344125	0.0261778
FAM162A__chr3	0.0294777	0.0791715	2.68581	0.00347109	0.0263826
ASCC2__chr22	0.0596909	0.129655	2.1721	0.00368148	0.0278836
RPS6KA2__chr6	0.0464526	0.105101	2.26255	0.00368396	0.0278836
ELAVL2__chr9	0.0027683	0.0255069	9.21391	0.00384033	0.0289222
ITGB4__chr17	0.00271588	0.0316757	11.6631	0.00384015	0.0289222
NIPAL3__chr1	0.0179473	0.0618365	3.44545	0.00388536	0.0291885
HAS1__chr19	0.0179185	0.0634302	3.53993	0.00388535	0.0291885
DHRS1__chr14	0.0261851	0.0722599	2.75958	0.00392224	0.0294412
ADAMTS3__chr4	0.0146525	0.0560735	3.82689	0.00399845	0.0299884
PAN2__chr12	0.0471791	0.106321	2.25357	0.00410065	0.0306534
CRELD1__chr3	0.0368197	0.0898727	2.44089	0.00424341	0.0315643
NEK7__chr1	0.0629752	0.139487	2.21495	0.00435419	0.0322851
KDM1B__chr6	0.0227317	0.0635784	2.79691	0.00436767	0.0323293
GSTT1__chr22	0.0227155	0.065775	2.8956	0.00436766	0.0323293
CES4A__chr16	0.00875946	0.0370574	4.23056	0.00446563	0.0329199
PROX1__chr1	0.0081594	0.0438	5.36804	0.00446552	0.0329199
CD93__chr20	0.00812146	0.046927	5.77815	0.00446548	0.0329199
PPP1R9A__chr7	0.0370986	0.0961518	2.59179	0.00451156	0.0332045
KIAA1217__chr10	0.0369631	0.101301	2.74059	0.00451155	0.0332045
SLITRK6__chr13	0.0564453	0.119132	2.11057	0.00461684	0.0337327
HOXC4__chr12	0.00552552	0.0381859	6.91083	0.00470941	0.034326
SGK1__chr6	0.0646982	0.136821	2.11476	0.00476038	0.034614
DOCK9__chr13	0.0381522	0.0899934	2.3588	0.00484586	0.0351509
ABHD4__chr14	0.0380322	0.0973716	2.56024	0.00484584	0.0351509
PYGL__chr14	0.0122454	0.0434799	3.55071	0.0049913	0.0360328
LOC388692__chr1	0.0121355	0.0441393	3.6372	0.00499129	0.0360328
VWF__chr12	0.0116855	0.0533944	4.56928	0.00499117	0.0360328
HPS1__chr10	0.0570984	0.120477	2.10999	0.0050039	0.0360663
CARHSP1__chr16	0.0571438	0.122878	2.15033	0.0050039	0.0360663
PHKB__chr16	0.0653058	0.13604	2.08312	0.0050236	0.0361795
TMEM97__chr17	0.0385865	0.0927899	2.40473	0.00524965	0.0375686
ELF4__chrX	0.0382509	0.0994997	2.60124	0.00524963	0.0375686
APLNR__chr11	0.0578534	0.117071	2.02358	0.00543956	0.0387136
IFT57__chr3	0.0576351	0.120831	2.09649	0.00543955	0.0387136
PLEKHG3__chr14	0.0519968	0.114731	2.2065	0.00551345	0.0391401
PCGF5__chr10	0.0313245	0.0834637	2.66449	0.00551677	0.0391401
PDGFRL__chr8	0.0445017	0.0972927	2.18627	0.0055839	0.0395236
WWC2__chr4	0.0443369	0.100399	2.26446	0.00558389	0.0395236
SLC39A10__chr2	0.0529046	0.115355	2.18043	0.00589091	0.0415096
PIEZO2__chr18	0.0525144	0.116938	2.22678	0.00589091	0.0415096
F8__chrX	0.00934871	0.0377675	4.03986	0.00601899	0.0422075
MCTP2__chr15	0.00933355	0.0391621	4.19584	0.00601896	0.0422075
GMPR__chr6	0.00897118	0.0440806	4.91358	0.00601887	0.0422075
GCLC__chr6	0.00884541	0.043641	4.93375	0.00601888	0.0422075
FGFR2__chr10	0.0162477	0.0503659	3.09987	0.00621625	0.0433893
ABCA5__chr17	0.0158207	0.0594218	3.75595	0.00621615	0.0433893
MAP6__chr11	0.0129636	0.0420362	3.24263	0.00638382	0.0443879
SLC25A29__chr14	0.0124866	0.0461063	3.69246	0.00638375	0.0443879
NMI__chr2	0.0123732	0.0500706	4.04668	0.00638369	0.0443879
IVD__chr15	0.0344287	0.0875025	2.54156	0.00646859	0.0449084
MYCN__chr2	0.00646474	0.0299521	4.63316	0.00677015	0.0466445
SAMD10__chr20	0.00646897	0.032629	5.04392	0.00677004	0.0466445
RAPGEF5__chr7	0.00656615	0.0332604	5.06543	0.00677001	0.0466445
SIPA1L1__chr14	0.00626227	0.0325387	5.19599	0.00677005	0.0466445
SEC11C__chr18	0.0064542	0.0348043	5.39251	0.00676997	0.0466445
TMEM88__chr17	0.00602725	0.0365467	6.06357	0.00676993	0.0466445
RAET1E__chr6	0.00170973	0.0147801	8.64465	0.00695087	0.0476361
MAOA__chrX	0.00122798	0.0236354	19.2474	0.00694996	0.0476361
MVP__chr16	0.0203632	0.0605579	2.97388	0.00695877	0.0476542
FAT1__chr4	0.070765	0.143696	2.03061	0.00700467	0.0478961
KLF5__chr13	0.0632637	0.131324	2.07582	0.00726598	0.0494961
DAG1__chr3	0.0628415	0.135155	2.15073	0.00726597	0.0494961

## Sheet: EAC4
	mean.ncl	mean.cl	fc	pv	padj
COL1A1__chr17	41.0366	94.2341	2.29634	0	0
COL1A2__chr7	13.6566	30.4093	2.22671	1.89505e-275	8.58456e-272
FNDC1__chr6	0.396021	1.23558	3.11999	6.44676e-76	5.84077e-73
MFAP4__chr17	0.580633	1.42883	2.46082	2.85929e-61	1.52383e-58
HSPB6__chr19	0.219856	0.632882	2.87863	1.95896e-35	6.33865e-33
COL14A1__chr8	0.500514	1.0552	2.10823	6.39469e-34	1.9312e-31
IGF1__chr12	0.382144	0.818026	2.14062	9.52005e-28	2.26978e-25
CREB3L1__chr11	0.275155	0.592012	2.15156	1.10854e-20	2.00868e-18
LOXL1__chr15	0.237359	0.481672	2.0293	3.12403e-15	4.10198e-13
PENK__chr8	0.0172196	0.100647	5.84489	1.60774e-12	1.63664e-10
LRRN3__chr7	0.0973546	0.224168	2.3026	9.00749e-10	6.74445e-08
LTBP2__chr14	0.0649418	0.165957	2.55547	4.8541e-09	3.11901e-07
CPZ__chr4	0.00848049	0.056418	6.65267	5.40858e-08	3.14108e-06
CLDN11__chr3	0.0234524	0.0754655	3.21781	2.3166e-06	9.80766e-05
KIAA1199__chr15	0.0205335	0.0708897	3.45239	2.699e-06	0.000112687
PARM1__chr4	0.0129253	0.0518496	4.01148	8.92779e-06	0.000335625
RSPO3__chr6	0.00968419	0.0360675	3.72437	0.000625969	0.0141428
C6__chr5	0.00840508	0.0345016	4.10485	0.00074376	0.0163414
KLHDC8A__chr1	0.00427452	0.0215477	5.04097	0.00098657	0.0208839

## Sheet: EAC5
	mean.ncl	mean.cl	fc	pv	padj
PLTP__chr20	0.17775	2.18668	12.302	0	0
RNASE1__chr14	0.131086	4.49587	34.2971	0	0
A2M__chr12	0.0314976	1.19955	38.084	0	0
SHANK3__chr22	0.0270935	1.16021	42.8225	0	0
TNNT3__chr11	0.0198879	1.59938	80.4196	0	0
TRIM58__chr1	0.0136741	1.26209	92.2975	0	0
CD36__chr7	0.0204075	1.90553	93.3742	0	0
F13A1__chr6	0.00536743	1.0776	200.767	0	0
AHSP__chr16	0.001402	1.21102	863.782	0	0
HBZ__chr16	0.00156622	1.47249	940.153	0	0
SLC4A1__chr17	0.00243214	2.34953	966.035	0	0
HBA2__chr16	0.0433244	100.344	2316.11	0	0
HBA1__chr16	0.0760611	187.268	2462.08	0	0
HBB__chr11	0.005166	18.2141	3525.76	0	0
HBG1__chr11	0.00672449	23.9058	3555.04	0	0
HBG2__chr11	0.0137301	55.9287	4073.43	0	0
ALAS2__chrX	0.000866523	5.7096	6589.1	0	0
BPGM__chr7	0.0165575	0.901703	54.459	1.09237e-06	0.000430298
PDGFB__chr22	0.0217622	0.995315	45.736	2.89479e-06	0.00109278
BLVRB__chr19	0.0263405	0.948739	36.0183	5.76057e-06	0.00208763
EMCN__chr4	0.0279829	0.936059	33.4511	7.4773e-06	0.00260555
DCAF12__chr9	0.0286256	0.986631	34.4667	8.12542e-06	0.00272653
SLC25A39__chr17	0.116886	1.47409	12.6113	1.06914e-05	0.00345944
SLC25A37__chr8	0.0370391	1.06218	28.6772	2.08361e-05	0.00650948
DAB2__chr5	0.217675	1.60203	7.35977	3.76026e-05	0.011356
FTL__chr19	0.639031	2.56374	4.01192	7.76754e-05	0.0219918
KDR__chr4	0.0181985	0.802283	44.0851	7.74648e-05	0.0219918
FABP4__chr8	0.0238406	0.752479	31.5629	0.000151973	0.0417235
BNIP3L__chr8	0.479407	2.07952	4.33768	0.000181437	0.0483477

## Sheet: EAC6
	mean.ncl	mean.cl	fc	pv	padj
TPM1__chr15	0.661704	3.08906	4.66835	0	0
COL4A2__chr13	1.49309	7.42598	4.97356	0	0
COL4A1__chr13	0.802487	4.35984	5.43291	0	0
FLNA__chrX	0.614584	3.3795	5.49884	0	0
ELN__chr7	1.22397	7.14388	5.83664	0	0
IGFBP7__chr4	1.13713	8.79846	7.73741	0	0
CAV1__chr7	0.222154	1.93115	8.69283	0	0
TPM2__chr9	0.266767	2.42474	9.08933	0	0
NOTCH3__chr19	0.361362	3.99544	11.0566	0	0
RGS5__chr1	0.331122	3.84644	11.6164	0	0
CRIP1__chr14	0.156391	2.12974	13.6181	0	0
MYL9__chr20	0.237218	4.28639	18.0694	0	0
ITGA7__chr12	0.0826055	1.71091	20.7118	0	0
TAGLN__chr11	0.194253	4.47187	23.0209	0	0
PLA2G5__chr1	0.0558639	1.3357	23.91	0	0
MCAM__chr11	0.0957281	3.25685	34.0219	0	0
ACTA2__chr10	0.419306	30.7286	73.2844	0	0
MYLK__chr3	0.0189105	1.5111	79.9082	0	0
ACTG2__chr2	0.00189789	1.26972	669.017	0	0
MYH11__chr16	0.00430152	4.34777	1010.75	0	0
CASQ2__chr1	0.00625096	0.92373	147.774	2.35373e-21	8.20183e-19
AOC3__chr17	0.018439	0.985222	53.4315	1.22574e-18	4.11305e-16
NRARP__chr9	0.0120921	0.902361	74.6241	3.02617e-17	9.79183e-15
PDLIM5__chr4	0.0888142	1.34078	15.0965	4.83664e-16	1.51103e-13
SEPT4__chr17	0.0236798	0.91962	38.8357	5.83476e-16	1.7621e-13
ISYNA1__chr19	0.0698384	1.25195	17.9264	2.59553e-15	7.58564e-13
ATP1B2__chr17	0.0628706	1.13849	18.1084	8.94834e-15	2.5335e-12
TINAGL1__chr1	0.0312156	0.947185	30.3433	1.23666e-14	3.39521e-12
ACAN__chr15	0.00234343	0.610031	260.316	1.90728e-14	5.08235e-12
NDUFA4L2__chr12	0.0358335	0.940985	26.2599	5.42869e-14	1.40526e-11
MYL6__chr12	1.09943	3.79365	3.45055	9.29053e-14	2.33812e-11
CALD1__chr7	0.74761	2.96946	3.97194	2.80667e-13	6.6917e-11
TBX2__chr17	0.0682074	1.03027	15.1049	3.94594e-13	9.16672e-11
RCAN2__chr6	0.0052374	0.592416	113.113	4.80376e-13	1.08805e-10
COL18A1__chr21	0.156322	1.40212	8.96943	6.20844e-13	1.37191e-10
TSC22D1__chr13	0.0919623	1.07705	11.7118	1.97251e-11	4.15604e-09
MICAL1__chr6	0.0356691	0.813239	22.7996	2.28686e-11	4.70885e-09
SEMA5B__chr3	0.131236	1.21811	9.2818	2.70346e-11	5.44297e-09
ESAM__chr11	0.0271893	0.69716	25.641	3.55281e-11	6.9975e-09
NET1__chr10	0.0973336	1.11065	11.4107	4.3635e-11	8.41135e-09
NTRK3__chr15	0.0129725	0.539856	41.6156	1.05465e-10	1.99066e-08
ZAK__chr2	0.0950132	0.992313	10.4439	3.20491e-10	5.92582e-08
ACTN4__chr19	0.451312	1.94844	4.31727	1.22163e-09	2.12845e-07
C10orf116__chr10	0.0409822	0.723171	17.6459	1.3499e-09	2.30757e-07
C11orf96__chr11	0.425467	1.84952	4.34704	1.57055e-09	2.63503e-07
LAMA3__chr18	0.0129449	0.464667	35.8958	3.38991e-09	5.58411e-07
VCL__chr10	0.305602	1.52	4.97379	8.32581e-09	1.32337e-06
GUCY1A3__chr4	0.124489	1.03573	8.31982	8.2522e-09	1.32337e-06
ACTN1__chr14	0.40065	1.75756	4.38678	9.54636e-09	1.49121e-06
CCDC3__chr10	0.0521238	0.689637	13.2307	1.05241e-08	1.61607e-06
AGT__chr1	0.068538	0.78894	11.511	1.12296e-08	1.69567e-06
LASP1__chr17	0.365001	1.52732	4.18443	3.42165e-08	4.92065e-06
DSTN__chr20	0.168526	1.05627	6.26769	4.49014e-08	6.16374e-06
ATP1A2__chr1	0.00537596	0.325135	60.4795	6.81507e-08	9.2156e-06
EPAS1__chr2	0.0662587	0.693701	10.4696	8.51111e-08	1.13398e-05
CSRP1__chr1	0.177658	1.08302	6.09608	8.92193e-08	1.17149e-05
LPP__chr3	0.325902	1.39457	4.2791	1.05773e-07	1.369e-05
MT2A__chr16	0.0377546	0.55563	14.7169	1.62501e-07	2.0736e-05
MEF2C__chr5	0.0386936	0.586873	15.1672	1.82717e-07	2.29919e-05
BGN__chrX	0.546314	1.85774	3.40051	1.91713e-07	2.37934e-05
HSPB1__chr7	1.0776	2.82215	2.61892	2.42296e-07	2.96649e-05
ANGPT2__chr8	0.0151131	0.487171	32.235	2.47496e-07	2.98975e-05
MYH9__chr22	0.518443	1.78331	3.43974	2.54445e-07	3.03326e-05
ITGA1__chr5	0.0571411	0.678368	11.8718	2.73145e-07	3.21389e-05
ADAMTS4__chr1	0.097105	0.79728	8.21049	2.92959e-07	3.35519e-05
OLFML2B__chr1	0.0767225	0.715837	9.33021	2.96264e-07	3.35519e-05
SIPA1L2__chr1	0.0159886	0.445824	27.8838	3.0456e-07	3.40657e-05
FAM129A__chr1	0.0414425	0.617628	14.9033	3.19393e-07	3.48639e-05
SLC26A7__chr8	0.00771753	0.363225	47.0649	3.18066e-07	3.48639e-05
ZFHX3__chr16	0.171727	0.973681	5.66993	3.4248e-07	3.69389e-05
MPRIP__chr17	0.172568	1.03088	5.97375	3.72916e-07	3.97485e-05
HEYL__chr1	0.10592	0.80898	7.63763	6.69335e-07	7.05137e-05
MRVI1__chr11	0.00986281	0.320306	32.4762	7.79343e-07	8.11592e-05
CRTC3__chr15	0.10863	0.773917	7.12435	8.35686e-07	8.60377e-05
B3GNT2__chr2	0.0103879	0.320716	30.874	1.01532e-06	0.000103357
LBH__chr2	0.111231	0.747967	6.72444	1.0374e-06	0.000104432
MGST3__chr1	0.220212	1.05927	4.81024	1.17495e-06	0.000116978
KCNMB1__chr5	0.00402972	0.292377	72.5553	1.26884e-06	0.000122294
PLN__chr6	0.0111447	0.355149	31.8671	1.30421e-06	0.00012438
HSPA2__chr14	0.0221523	0.378881	17.1035	1.48236e-06	0.000139897
CAV2__chr7	0.0928455	0.776642	8.36489	1.60234e-06	0.000149662
ATP2B4__chr1	0.169014	0.923664	5.46502	1.65583e-06	0.00015308
FAT1__chr4	0.072704	0.615681	8.46831	1.74792e-06	0.000159961
GJA4__chr1	0.036993	0.558348	15.0934	1.97668e-06	0.000175844
GPRC5C__chr17	0.00451342	0.255125	56.5258	1.97971e-06	0.000175844
EDNRB__chr13	0.0122661	0.328391	26.7722	2.07401e-06	0.000180678
LRRC32__chr11	0.0972332	0.668779	6.87809	2.25751e-06	0.000194791
NDUFA4__chr7	0.442598	1.46199	3.3032	2.81636e-06	0.00023847
SULT1E1__chr4	0.0795443	0.641071	8.0593	3.57251e-06	0.000299694
RAP2A__chr13	0.104799	0.704483	6.72224	4.29229e-06	0.000356772
OSBPL9__chr1	0.0614746	0.559139	9.09544	4.79287e-06	0.000391202
MIR143HG__chr5	0.0427403	0.505898	11.8366	4.76463e-06	0.000391202
GAPDH__chr12	1.36309	3.00159	2.20205	5.34651e-06	0.000432495
LINGO1__chr15	0.0156622	0.302122	19.2899	5.58371e-06	0.000447685
HES5__chr1	0.000994076	0.236527	237.937	6.98294e-06	0.00055496
PDLIM1__chr10	0.111421	0.668704	6.0016	7.05114e-06	0.000555507
SOD3__chr4	0.137636	0.784457	5.69952	7.19821e-06	0.000562205
A2M__chr12	0.0307322	0.450353	14.6541	8.96539e-06	0.000694243
NRIP2__chr12	0.00770421	0.28804	37.3874	1.05357e-05	0.000802126
PDGFA__chr7	0.0192251	0.326675	16.9921	1.45999e-05	0.00108422
LAMA5__chr20	0.127029	0.764392	6.01746	2.14079e-05	0.00157687
CRIP2__chr14	0.185563	0.892255	4.80838	2.17213e-05	0.00158705
PDGFB__chr22	0.0213989	0.340315	15.9034	2.20783e-05	0.00160023
CPE__chr4	0.217914	0.899047	4.12569	2.23537e-05	0.00160733
TGFB1I1__chr16	0.219138	0.922524	4.20978	2.37029e-05	0.00169093
ENPEP__chr4	0.0572895	0.474499	8.28248	2.66119e-05	0.00188363
ST6GAL2__chr2	0.07987	0.560084	7.01244	2.74961e-05	0.00193112
MFGE8__chr15	0.0810716	0.584423	7.20873	3.0629e-05	0.0021346
INHBA__chr7	0.042066	0.387761	9.21793	4.36932e-05	0.00302184
OSBPL1A__chr18	0.0857876	0.569225	6.63528	4.63089e-05	0.00317848
PPP1R12B__chr1	0.11292	0.67309	5.96078	4.98591e-05	0.00339642
FXYD6__chr11	0.308994	1.034	3.34635	5.44252e-05	0.00367979
TBC1D1__chr4	0.064949	0.49885	7.68064	5.674e-05	0.00380788
CACNA1C__chr12	0.0443452	0.416815	9.39935	5.95956e-05	0.00394114
PMEPA1__chr20	0.0661214	0.532659	8.05577	6.37622e-05	0.00415601
GJC1__chr17	0.0924129	0.557767	6.0356	7.4804e-05	0.00480656
RERGL__chr12	0.000242729	0.136181	561.041	7.94164e-05	0.00506699
TRPC6__chr11	0.00473143	0.221605	46.8369	8.10372e-05	0.00513424
PDLIM7__chr5	0.250667	0.927553	3.70034	8.81323e-05	0.00550675
EGFLAM__chr5	0.0146551	0.275373	18.7902	9.39429e-05	0.0058296
PDE3A__chr12	0.0485486	0.469567	9.6721	9.8284e-05	0.0060575
RBPMS2__chr15	0.0303091	0.336118	11.0897	0.000103082	0.00631032
SDC2__chr8	0.255233	0.870882	3.4121	0.000104493	0.00634497
AVPR1A__chr12	0.00520235	0.189015	36.3325	0.000110684	0.00664106
UACA__chr15	0.161295	0.687667	4.2634	0.000141905	0.00829459
PTK2__chr8	0.102505	0.612254	5.9729	0.000149685	0.00863788
ANXA6__chr5	0.34174	1.06016	3.10223	0.000158584	0.00909349
PLS3__chrX	0.164223	0.756095	4.60408	0.000165402	0.00936591
ITGA3__chr17	0.0541719	0.41833	7.72226	0.000164496	0.00936591
RBPMS__chr8	0.165285	0.654901	3.96225	0.000170475	0.00959318
MRPS6__chr21	0.055437	0.376038	6.78316	0.000185568	0.0103144
SORT1__chr1	0.0344495	0.409645	11.8912	0.000188581	0.010418
JAG1__chr20	0.080439	0.506971	6.30255	0.000199308	0.0109438
LGALSL__chr2	0.0354061	0.374847	10.5871	0.000204216	0.0111458
PFN1__chr17	0.998339	2.10029	2.10379	0.000225038	0.012136
OR51E1__chr11	0.000923432	0.119582	129.497	0.000236835	0.0126966
PALLD__chr4	0.178857	0.661288	3.69731	0.000311409	0.0165963
C1orf198__chr1	0.182043	0.695019	3.81788	0.000356452	0.0188857
PTPLA__chr10	0.00835793	0.224689	26.8833	0.000363322	0.0191378
DACT3__chr19	0.18419	0.73407	3.9854	0.000396279	0.0206338
PLXDC1__chr17	0.119141	0.588191	4.93691	0.000395395	0.0206338
SYTL2__chr11	0.0228162	0.323599	14.1829	0.000446116	0.0225799
OR51E2__chr11	0.00112919	0.184784	163.643	0.000470852	0.0236996
ID3__chr1	0.264121	0.815145	3.08626	0.000512582	0.0256574
WDFY2__chr13	0.00988617	0.151359	15.3102	0.000522409	0.025723
HEY2__chr6	0.00949632	0.194107	20.4403	0.000522403	0.025723
CDH6__chr5	0.00985898	0.207881	21.0854	0.000522402	0.025723
ITGB1__chr10	0.965289	2.01938	2.09199	0.000525655	0.0257429
SLC12A2__chr5	0.0687378	0.460009	6.69222	0.000561209	0.0273363
OLFML2A__chr9	0.160663	0.636247	3.96012	0.0006082	0.029155
OAZ2__chr15	0.102967	0.446063	4.3321	0.000818059	0.0390085
SLC5A3__chr21	0.049466	0.330434	6.68002	0.000868038	0.0407483
C1QTNF1__chr17	0.0285481	0.234906	8.22842	0.000897627	0.0417051
ARPC5__chr1	0.170196	0.674914	3.9655	0.00090431	0.0418013
FOXC1__chr6	0.0510486	0.332701	6.51733	0.000967863	0.044287
PEAK1__chr15	0.138571	0.570754	4.11886	0.00100916	0.0459445
SEMA5A__chr5	0.286134	0.900655	3.14767	0.00101657	0.0460508
SLC6A9__chr1	0.0129307	0.192077	14.8544	0.00109669	0.049433

## Sheet: EAC7
	mean.ncl	mean.cl	fc	pv	padj
SOX4__chr6	0.855554	4.38393	5.12409	0	0
SFRP1__chr8	0.207616	1.89362	9.12075	0	0
RBMS3__chr3	0.268973	2.97691	11.0677	0	0
BASP1__chr5	0.149846	1.70455	11.3754	0	0
MAP1B__chr5	0.636985	7.51661	11.8003	0	0
TUBA1A__chr12	0.856809	10.6756	12.4597	0	0
UCHL1__chr4	0.154296	2.02621	13.132	0	0
NCAM1__chr11	0.116375	2.12736	18.2802	0	0
TUBB2A__chr6	0.0788241	1.87221	23.7518	0	0
MLLT11__chr1	0.0504147	1.82024	36.1054	0	0
TUBB3__chr16	0.0939974	3.7685	40.0915	0	0
SCN3B__chr11	0.0286127	1.16945	40.8719	0	0
TBX3__chr12	0.0287457	1.75264	60.9704	0	0
DCX__chrX	0.0145188	1.1224	77.3066	0	0
GAP43__chr3	0.0341534	2.67683	78.3768	0	0
CD24__chrY	0.0186842	1.58066	84.5985	0	0
OLFM1__chr9	0.0134961	1.23283	91.3472	0	0
TUBB2B__chr6	0.0292418	3.11346	106.473	0	0
RTN1__chr14	0.00804071	1.55939	193.937	0	0
SYT1__chr12	0.00671006	1.32437	197.371	0	0
SST__chr3	0.00551451	1.21776	220.828	0	0
INA__chr10	0.00363413	1.41682	389.864	0	0
L1CAM__chrX	0.00295742	1.19563	404.283	0	0
PRPH__chr12	0.00384701	2.15274	559.588	0	0
ELAVL3__chr19	0.00127024	1.14905	904.588	0	0
ELAVL4__chr1	0.000987226	1.4498	1468.56	0	0
STMN2__chr8	0.00582529	13.383	2297.4	0	0
CHRNA3__chr15	0.000355859	0.989066	2779.37	0	0
PHOX2B__chr4	0.000441902	1.28547	2908.95	0	0
MAPT__chr17	0.00450755	0.891903	197.869	6.29384e-10	1.50058e-07
HMP19__chr5	0.000686097	0.702597	1024.05	1.06058e-09	2.46382e-07
NTRK3__chr15	0.0138288	1.01901	73.6876	1.0879e-09	2.4641e-07
GATA3__chr10	0.0145074	1.02875	70.9122	1.36722e-09	3.02122e-07
EEF1A2__chr20	0.00618132	0.823327	133.196	2.36372e-09	5.09888e-07
PLXNA4__chr7	0.0171467	1.02593	59.8327	3.14637e-09	6.62933e-07
GATA2__chr3	0.00968947	0.728734	75.2088	1.20108e-08	2.47313e-06
NNAT__chr20	0.0232246	0.897248	38.6335	1.44698e-08	2.89773e-06
SCG3__chr15	0.00255102	0.63885	250.429	1.47125e-08	2.89773e-06
SYN2__chr3	0.000311399	0.404403	1298.67	5.57097e-08	1.07389e-05
REEP1__chr2	0.0839031	1.30188	15.5164	8.17295e-08	1.54265e-05
DPYSL3__chr5	0.484636	2.51605	5.19162	9.36104e-08	1.73084e-05
ALCAM__chr3	0.0334975	0.997261	29.7712	1.05956e-07	1.91992e-05
C14orf132__chr14	0.0174393	0.83549	47.9085	1.50159e-07	2.66753e-05
SLC10A4__chr4	0.000935278	0.389314	416.255	2.22201e-07	3.66025e-05
EML5__chr14	0.000950677	0.422403	444.318	2.222e-07	3.66025e-05
STMN4__chr8	0.000716922	0.435853	607.95	2.222e-07	3.66025e-05
ISL1__chr5	0.000434748	0.631915	1453.52	2.22199e-07	3.66025e-05
KIF1A__chr2	0.00701991	0.590856	84.1687	2.8082e-07	4.54327e-05
RIMBP2__chr12	0.000977858	0.648324	663.005	5.53906e-07	8.80419e-05
KIF5C__chr2	0.0233729	0.900054	38.5084	6.14469e-07	9.59842e-05
CADM1__chr11	0.0248625	0.837495	33.685	7.79496e-07	0.000119699
CRMP1__chr4	0.0807759	1.14215	14.1398	9.68485e-07	0.000145799
GNAO1__chr16	0.0104159	0.664845	63.8296	9.81646e-07	0.000145799
APC2__chr19	0.0018965	0.463648	244.476	1.10464e-06	0.000161421
CDK5R1__chr17	0.0116766	0.537729	46.0518	1.47307e-06	0.000208532
BEX1__chrX	0.0115579	0.626937	54.2431	1.47307e-06	0.000208532
PCSK1N__chrX	0.00268287	0.546679	203.766	1.92759e-06	0.000268676
ANK2__chr4	0.096661	1.18545	12.264	3.05388e-06	0.000409743
SORCS1__chr10	0.00345536	0.392127	113.484	3.07533e-06	0.000409743
ELAVL2__chr9	0.0031477	0.457113	145.221	3.07532e-06	0.000409743
KIF21A__chr12	0.0991529	1.20711	12.1743	3.60211e-06	0.000472972
SBK1__chr16	0.00399195	0.401641	100.613	4.5998e-06	0.00058696
CUX2__chr12	0.00399929	0.427797	106.968	4.59979e-06	0.00058696
HAND2__chr4	0.0722443	0.969695	13.4224	7.4458e-06	0.000936929
PGM2L1__chr11	0.0422267	0.882122	20.8902	8.57806e-06	0.00106462
CLASP2__chr3	0.0425152	0.880123	20.7014	9.18906e-06	0.00112504
GFRA2__chr8	0.0207553	0.560406	27.0007	1.13662e-05	0.00137304
SNAP25__chr20	0.00600941	0.374219	62.2722	1.1944e-05	0.00138734
HS6ST3__chr13	0.00603929	0.377255	62.4669	1.1944e-05	0.00138734
PRUNE2__chr9	0.0057246	0.541324	94.5609	1.19439e-05	0.00138734
SATB1__chr3	0.0794729	0.958882	12.0655	1.23461e-05	0.00141589
JPH4__chr14	0.0211372	0.682813	32.3038	1.27051e-05	0.00143885
RGS5__chr1	0.356381	1.94503	5.45773	1.66352e-05	0.00186068
CELF4__chr18	0.0241535	0.742114	30.7249	2.12065e-05	0.00231483
ENO2__chr12	0.0250152	0.644014	25.7449	2.33105e-05	0.0025142
LONRF2__chr2	0.00903484	0.559853	61.9661	3.6393e-05	0.00387906
CCDC112__chr5	0.00981776	0.381786	38.8873	4.35471e-05	0.0044938
CHGB__chr20	0.000629536	0.256301	407.127	4.36484e-05	0.0044938
SCG2__chr2	0.000456156	0.30274	663.675	4.36483e-05	0.0044938
DPYSL2__chr8	0.341811	1.61393	4.72169	6.11819e-05	0.00622818
CLU__chr8	0.0692459	0.721402	10.418	8.09778e-05	0.00806219
NEDD4L__chr18	0.0357975	0.649941	18.1561	8.74664e-05	0.00861354
PNMA1__chr14	0.071135	0.714793	10.0484	9.16588e-05	0.00892934
KIDINS220__chr2	0.234179	1.1691	4.99235	0.000116007	0.0110634
CCDC88A__chr2	0.234072	1.20981	5.16853	0.000116007	0.0110634
PPP2R2B__chr5	0.0140021	0.486321	34.732	0.000120311	0.0113543
KIF1B__chr1	0.122236	0.888473	7.26852	0.000125252	0.0116988
NSG1__chr4	0.0394004	0.704806	17.8883	0.00012694	0.0117355
APLP1__chr19	0.0407243	0.69128	16.9747	0.000142569	0.0129168
GDAP1__chr8	0.0153275	0.537394	35.0608	0.000152132	0.0136467
CAMTA1__chr1	0.127087	0.953563	7.50325	0.000155451	0.0138077
GSE1__chr16	0.0418722	0.673465	16.0838	0.000159544	0.0140337
TCF4__chr18	0.826832	2.48329	3.00338	0.000217951	0.0182837
CADPS__chr3	0.00237832	0.375803	158.012	0.000216579	0.0182837
TUBB4A__chr19	0.00325822	0.349643	107.311	0.00030244	0.0246856
RGS4__chr1	0.145932	0.967079	6.62692	0.000316022	0.025564
RTN4__chr2	0.677338	2.1652	3.19664	0.000331496	0.0262134
PDE4D__chr5	0.0205337	0.407366	19.839	0.000332731	0.0262134
SCN9A__chr2	0.0204013	0.447361	21.9281	0.00033273	0.0262134
TMEM130__chr7	0.00381287	0.283233	74.2834	0.000402229	0.031147
NDRG4__chr16	0.0223774	0.454286	20.3011	0.000425212	0.0323733
PAR-SN__chr15	0.0223628	0.546053	24.4179	0.000425211	0.0323733
SYT11__chr1	0.104685	0.917036	8.75992	0.000523486	0.0391965
CALM1__chr14	1.11243	2.92442	2.62887	0.000595797	0.0442453
CCNI__chr4	0.37956	1.42767	3.76138	0.000626286	0.0461313
SCN2A__chr2	0.00524807	0.231059	44.0275	0.000643161	0.0469923

## Sheet: EAC8
	mean.ncl	mean.cl	fc	pv	padj
TIMP1__chrX	1.87698	6.08595	3.24242	0	0
IGFBP5__chr2	1.77557	8.32418	4.68817	0	0
ALDH1A2__chr15	0.577582	3.05157	5.28336	0	0
TPM1__chr15	0.631274	4.18734	6.63317	0	0
SULF1__chr8	0.675556	6.02252	8.91491	0	0
TM4SF1__chr3	0.329091	3.12885	9.50757	0	0
CCDC80__chr3	1.05502	12.6448	11.9853	0	0
C3__chr19	0.422339	5.30343	12.5573	0	0
ITLN1__chr1	0.581049	7.6417	13.1516	0	0
RDH10__chr8	0.126756	1.69566	13.3774	0	0
SPOCK2__chr10	0.269389	3.69393	13.7123	0	0
AQP1__chr7	0.146368	2.02496	13.8347	0	0
MYRF__chr11	0.210582	3.09276	14.6868	0	0
KRT8__chr12	0.174547	2.62995	15.0673	0	0
UPK3B__chr7	0.169355	2.80468	16.561	0	0
MSLN__chr16	0.182315	3.09617	16.9825	0	0
PRG4__chr1	0.499539	8.62786	17.2717	0	0
PLA2G2A__chr1	0.0761265	4.24934	55.8194	0	0
SBSPON__chr8	0.104711	1.44534	13.8031	6.95838e-25	2.741e-22
SLPI__chr20	0.0428355	1.06276	24.8102	8.65332e-25	3.26663e-22
EZR__chr6	0.101507	1.33085	13.1109	4.03311e-23	1.4616e-20
LAMA5__chr20	0.113584	1.41991	12.501	7.44187e-23	2.5932e-20
S100A10__chr1	0.754393	3.01267	3.9935	2.32124e-20	7.78907e-18
CPA4__chr7	0.0283224	0.82843	29.25	4.6303e-20	1.49823e-17
CRIP1__chr14	0.156399	1.35703	8.67671	2.95575e-18	9.23416e-16
CAV1__chr7	0.218465	1.51068	6.91497	9.43325e-18	2.75694e-15
NPNT__chr4	0.0887812	1.03685	11.6787	3.31098e-17	9.3742e-15
IL6ST__chr5	0.501697	2.174	4.3333	1.40318e-16	3.67399e-14
REEP1__chr2	0.0756288	0.958529	12.6741	1.82037e-16	4.58125e-14
TMEM176B__chr7	0.0930106	1.02127	10.9802	8.83151e-16	2.10562e-13
IFITM3__chr11	1.88973	4.79064	2.53509	7.11284e-15	1.61106e-12
IGFBP4__chr17	0.611473	2.29673	3.75606	1.44544e-14	3.19406e-12
KRT19__chr17	0.085518	0.908389	10.6222	1.64807e-14	3.55512e-12
C1S__chr12	0.200187	1.24503	6.21934	6.04208e-14	1.19108e-11
BNC1__chr15	0.0507506	0.745131	14.6822	6.77945e-14	1.30685e-11
APLP2__chr11	0.319782	1.58505	4.95666	7.77161e-14	1.46689e-11
SLC9A3R1__chr17	0.0487675	0.671406	13.7675	4.10672e-13	7.59325e-11
PDPN__chr1	0.0487793	0.729505	14.9552	4.90304e-13	8.8843e-11
SYT4__chr18	0.0259985	0.540458	20.7881	6.91418e-13	1.22828e-10
PTGS1__chr9	0.0621543	0.673234	10.8317	1.12262e-11	1.8835e-09
TLL1__chr4	0.0256348	0.52275	20.3922	1.16231e-11	1.91464e-09
HLA-C__chr6	0.0676799	0.689692	10.1905	3.72725e-11	5.82223e-09
CALB2__chr16	0.0292672	0.511072	17.4623	3.72229e-11	5.82223e-09
BCHE__chr3	0.180724	1.07035	5.92259	4.46195e-11	6.85174e-09
PTPRF__chr1	0.106748	0.831048	7.78517	4.7159e-11	7.121e-09
CARNS1__chr11	0.0384521	0.574609	14.9435	5.39693e-11	7.88648e-09
REC8__chr14	0.0601951	0.629959	10.4653	7.39464e-11	1.06342e-08
EPHB6__chr7	0.051778	0.597293	11.5357	1.20831e-10	1.71052e-08
EFEMP1__chr2	0.143929	0.936305	6.50531	1.44751e-10	2.0176e-08
MYH9__chr22	0.51145	1.75899	3.43922	1.49245e-10	2.04873e-08
KLK11__chr19	0.0338355	0.498257	14.7258	1.572e-10	2.12572e-08
TMEM176A__chr7	0.103458	0.796795	7.7016	2.12677e-10	2.83361e-08
NSG1__chr4	0.0347513	0.525893	15.1331	2.29337e-10	3.01129e-08
FABP5__chr8	0.251324	1.15815	4.60817	2.40822e-10	3.11693e-08
ANXA2__chr15	0.712067	2.07653	2.91619	2.81828e-10	3.59629e-08
LGALS3BP__chr17	0.106615	0.780262	7.3185	3.35026e-10	4.21574e-08
SLIT3__chr5	0.369773	1.36253	3.68477	9.36801e-10	1.16266e-07
CLDN1__chr3	0.0244432	0.455396	18.6308	1.78035e-09	2.15066e-07
UPK1B__chr3	0.0338012	0.479071	14.1732	2.02374e-09	2.38118e-07
COLEC12__chr18	0.0788706	0.631948	8.01247	2.2012e-09	2.55678e-07
CFI__chr4	0.0597495	0.539366	9.02713	5.65045e-09	6.48014e-07
HEG1__chr3	0.276241	1.14873	4.15845	6.90254e-09	7.81712e-07
PHGDH__chr1	0.283813	1.12824	3.97531	1.12168e-08	1.19558e-06
AMOTL2__chr3	0.243811	1.03457	4.24331	1.10933e-08	1.19558e-06
PKHD1L1__chr8	0.0226056	0.398289	17.619	1.37861e-08	1.45235e-06
IFITM2__chr11	0.702949	1.86096	2.64737	3.25166e-08	3.27334e-06
DSP__chr6	0.0272567	0.372575	13.6691	5.39431e-08	5.25511e-06
PLOD2__chr3	0.189876	0.867117	4.56675	6.48429e-08	6.18397e-06
YWHAZ__chr8	0.594617	1.6178	2.72074	6.80649e-08	6.38722e-06
GFPT2__chr5	0.075526	0.58986	7.81003	7.53967e-08	6.97035e-06
ITGA3__chr17	0.0507164	0.50841	10.0246	9.51645e-08	8.6219e-06
CCDC85C__chr14	0.0205942	0.343485	16.6787	1.0686e-07	9.49167e-06
HLA-A__chr6	0.108431	0.668697	6.16701	1.10708e-07	9.73803e-06
C10orf116__chr10	0.0410549	0.451339	10.9936	1.38313e-07	1.19344e-05
KANK4__chr1	0.0534162	0.482555	9.03386	1.49683e-07	1.27936e-05
DMKN__chr19	0.031445	0.405387	12.892	1.72174e-07	1.45785e-05
SPINT2__chr19	0.0675099	0.564492	8.36161	1.79242e-07	1.50364e-05
CD151__chr11	0.245517	0.941129	3.83325	2.07324e-07	1.69221e-05
SMPD3__chr16	0.0331186	0.390665	11.796	2.32805e-07	1.88322e-05
UCHL1__chr4	0.153317	0.708503	4.62117	3.04003e-07	2.41602e-05
SAT1__chrX	0.156119	0.73604	4.71461	3.99604e-07	3.14819e-05
MME__chr3	0.0355787	0.382946	10.7634	4.11462e-07	3.21366e-05
CXADR__chr21	0.0600941	0.477809	7.95101	4.22962e-07	3.24749e-05
HPCAL1__chr2	0.0613417	0.484872	7.90444	5.13243e-07	3.87499e-05
FAM84B__chr8	0.0620436	0.470928	7.59027	5.64451e-07	4.20777e-05
CDH3__chr16	0.0272659	0.322934	11.8438	6.54949e-07	4.82426e-05
LRRN4__chr20	0.0178629	0.30738	17.2077	6.76395e-07	4.94205e-05
CFB__chr6	0.0279029	0.339796	12.1778	7.66762e-07	5.55749e-05
CANX__chr5	0.381079	1.16146	3.04783	7.96011e-07	5.7237e-05
RAB11FIP1__chr8	0.0398451	0.385131	9.66569	1.01478e-06	7.23931e-05
CFH__chr1	0.0970304	0.564763	5.82047	1.03856e-06	7.35109e-05
CGN__chr1	0.0305205	0.344332	11.282	1.39186e-06	9.70018e-05
BEX4__chrX	0.101482	0.56488	5.56629	1.66626e-06	0.000114366
CTXN1__chr19	0.0560874	0.448954	8.00454	1.78415e-06	0.000121537
KRT18__chr12	0.0436938	0.412897	9.44979	2.03153e-06	0.000136338
NEO1__chr15	0.0719789	0.460514	6.3979	2.09197e-06	0.000139362
GRN__chr17	0.378831	1.10528	2.91762	2.15069e-06	0.000142228
NMU__chr4	0.0224467	0.325574	14.5043	2.48094e-06	0.000160552
PNOC__chr8	0.022344	0.324241	14.5113	2.48094e-06	0.000160552
SFRP5__chr10	0.0585796	0.440879	7.52617	2.58484e-06	0.00016609
AMHR2__chr12	0.0140861	0.248552	17.6452	2.81224e-06	0.000176748
CLIC3__chr9	0.0232446	0.318341	13.6953	2.92567e-06	0.000181552
PTPRK__chr6	0.0462811	0.408741	8.83171	3.11725e-06	0.000192125
BCAM__chr19	0.0605693	0.457869	7.55942	3.37479e-06	0.000206592
PCLO__chr7	0.0236735	0.304255	12.8521	3.43496e-06	0.000208864
CXCL14__chr5	0.00797168	0.191921	24.0753	3.59318e-06	0.000217028
ST3GAL1__chr8	0.0924098	0.530813	5.74412	3.63856e-06	0.000218314
LOC646762__chr7	0.0478434	0.36847	7.70158	3.82571e-06	0.000225762
LRP2__chr2	0.0476255	0.390408	8.19745	3.8257e-06	0.000225762
PTK2B__chr8	0.0621298	0.42492	6.83924	4.01094e-06	0.000234446
TNFSF14__chr19	0.00869665	0.207747	23.8881	4.9147e-06	0.000285431
ENO1__chr1	0.508113	1.33825	2.63375	6.8471e-06	0.000382613
RERG__chr12	0.0272607	0.286089	10.4946	7.22314e-06	0.000399035
PTPRQ__chr12	0.0173789	0.275388	15.8461	7.7649e-06	0.000426364
SPTAN1__chr9	0.62063	1.48664	2.39538	8.43569e-06	0.000460406
SELENBP1__chr1	0.198949	0.733576	3.68725	8.55911e-06	0.000462533
CLDN15__chr7	0.0403276	0.328453	8.14462	8.88314e-06	0.00047622
EFNB3__chr17	0.0408067	0.323537	7.92852	9.8823e-06	0.000523588
HLA-B__chr6	0.122482	0.589262	4.81099	1.15851e-05	0.000606713
CAPNS1__chr19	0.545305	1.34892	2.47369	1.22727e-05	0.000637613
SDPR__chr2	0.0296558	0.300222	10.1235	1.23159e-05	0.000637613
KIAA1522__chr1	0.0202127	0.236212	11.6863	1.55019e-05	0.000793489
RARRES2__chr7	0.146391	0.639202	4.36641	1.63228e-05	0.000830812
ALDH3B1__chr11	0.0118802	0.192202	16.1783	1.81585e-05	0.000908928
PLLP__chr16	0.0325043	0.276716	8.51322	2.00732e-05	0.000999249
C2__chr6	0.00504542	0.161294	31.9684	2.06998e-05	0.00101924
CA12__chr15	0.00486072	0.196975	40.5238	2.06995e-05	0.00101924
PROCR__chr20	0.0620024	0.411152	6.63123	2.62193e-05	0.00126355
SMTNL2__chr17	0.033942	0.30703	9.04572	2.82219e-05	0.00135286
PDZD2__chr5	0.0475683	0.352729	7.41523	2.87135e-05	0.00136918
INMT__chr7	0.0797864	0.469583	5.88551	3.17147e-05	0.00150437
CDON__chr11	0.116658	0.526628	4.5143	3.31616e-05	0.00156481
SEMA3C__chr7	0.555788	1.30197	2.34258	3.55668e-05	0.00166961
EFNB2__chr13	0.0813471	0.424524	5.21867	3.60082e-05	0.00168162
GAS1__chr9	0.371009	0.991825	2.67332	3.67553e-05	0.00170771
SERPING1__chr11	0.427842	1.06216	2.4826	4.37251e-05	0.00202117
GAS6__chr13	0.102111	0.485248	4.75216	4.6011e-05	0.00211604
DPP6__chr7	0.0151587	0.189706	12.5146	4.99011e-05	0.00227188
WASF1__chr6	0.0381656	0.284944	7.46598	5.27232e-05	0.00238836
RELN__chr7	0.00732989	0.139351	19.0114	5.51082e-05	0.00247169
GPNMB__chr7	0.0390895	0.310696	7.94832	6.3981e-05	0.00284151
CYBRD1__chr2	0.284449	0.82984	2.91736	6.60434e-05	0.00290563
LY6E__chr8	0.1681	0.599087	3.56387	6.60663e-05	0.00290563
UBA1__chrX	0.56763	1.33342	2.34911	7.08597e-05	0.00308649
CCDC64__chr12	0.0270419	0.270262	9.99418	7.13135e-05	0.00309139
RASSF7__chr11	0.0168693	0.218053	12.926	8.31782e-05	0.00357154
LRRTM1__chr2	0.0286371	0.238633	8.33299	9.00701e-05	0.00377794
FRMD4B__chr3	0.028717	0.261898	9.11997	9.00697e-05	0.00377794
SOX6__chr11	0.057692	0.327272	5.67274	9.59346e-05	0.00398701
ANXA11__chr10	0.19878	0.648528	3.26254	0.00010742	0.00444394
SULF2__chr20	0.0430945	0.310894	7.21424	0.000110047	0.00453192
LRPAP1__chr4	0.177302	0.575015	3.24314	0.000111758	0.00458158
SECTM1__chr17	0.00931995	0.172259	18.4828	0.000119273	0.00484579
IQGAP1__chr15	0.27334	0.776407	2.84045	0.00012046	0.00485053
PDLIM5__chr4	0.0951972	0.421275	4.42529	0.000120241	0.00485053
ZBTB7C__chr18	0.0185646	0.237272	12.7809	0.00013134	0.00521902
SLC44A2__chr19	0.180175	0.59195	3.28542	0.000133695	0.0052894
CD47__chr3	0.158499	0.528696	3.33565	0.000136005	0.00535741
PLA2G12A__chr4	0.0781736	0.384668	4.92069	0.000138632	0.00543727
FLRT3__chr20	0.031556	0.248101	7.86225	0.000154388	0.00600322
CUX1__chr7	0.255631	0.732323	2.86477	0.000165926	0.00635772
KLK7__chr19	0.0033445	0.104083	31.1208	0.000166311	0.00635772
IQCA1__chr2	0.0202656	0.209484	10.3369	0.000173676	0.00661135
PLEC__chr8	0.186871	0.593664	3.17686	0.000188943	0.00713259
THBD__chr20	0.0492246	0.31218	6.34194	0.000226497	0.0084447
IL18__chr11	0.0215023	0.217319	10.1068	0.000225694	0.0084447
HOOK1__chr1	0.00417247	0.132148	31.6715	0.000246734	0.00912412
HDGF__chr1	0.216346	0.64077	2.96178	0.000255211	0.00938156
IL1RAP__chr3	0.0222836	0.18638	8.364	0.000255766	0.00938156
TLN1__chr9	0.450894	1.06571	2.36356	0.000259153	0.00939171
PTTG1IP__chr21	0.266281	0.751404	2.82184	0.000257961	0.00939171
ROR1__chr1	0.0680552	0.332323	4.88313	0.000276484	0.00997985
SDC4__chr20	0.0226812	0.227583	10.034	0.00028878	0.0103823
KRT5__chr12	0.0120781	0.178779	14.8019	0.00032556	0.0116584
TEK__chr9	0.036795	0.271363	7.37502	0.00032757	0.0116842
CCDC84__chr11	0.053279	0.301047	5.65039	0.000348377	0.0123776
ANXA3__chr4	0.0373933	0.273792	7.32195	0.000356994	0.0126342
AP1G2__chr14	0.0241728	0.186001	7.69462	0.0003644	0.0127964
DSG2__chr18	0.0537945	0.295758	5.49791	0.000373009	0.0129979
EFNA5__chr5	0.110169	0.446004	4.04834	0.000378667	0.0130943
ARHGAP23__chr17	0.131645	0.507696	3.85655	0.000380129	0.0130949
PPL__chr16	0.012837	0.198332	15.45	0.000386138	0.0132303
PDLIM1__chr10	0.111731	0.429796	3.84672	0.00041289	0.0140631
GJA1__chr6	0.0550456	0.302098	5.48814	0.000426446	0.0144704
SH3BP4__chr2	0.0739504	0.306606	4.1461	0.000463506	0.0155532
MYO5B__chr18	0.00548801	0.0957602	17.449	0.000474132	0.0157349
PLEKHB1__chr11	0.00529392	0.130501	24.6511	0.000474122	0.0157349
PERP__chr6	0.0257382	0.207357	8.05637	0.0005047	0.0166276
COL4A5__chrX	0.0749254	0.361228	4.82117	0.000516524	0.0168942
COL4A6__chrX	0.0143303	0.16164	11.2796	0.000530752	0.0172972
PDLIM4__chr5	0.0263857	0.206166	7.81356	0.000559443	0.0180375
SGK223__chr8	0.0267133	0.211388	7.9132	0.000559442	0.0180375
BNC2__chr9	0.210842	0.587067	2.78439	0.000596751	0.0191045
IFI27__chr14	0.014707	0.205223	13.9542	0.000615834	0.019646
HS6ST3__chr13	0.00595639	0.108458	18.2086	0.000625269	0.019877
AHNAK2__chr14	0.0154008	0.164104	10.6556	0.000710163	0.0224968
ATP6AP2__chrX	0.215401	0.599962	2.78533	0.000726784	0.0229431
TMEM98__chr17	0.216173	0.626656	2.89886	0.000768058	0.0240782
APOA1BP__chr1	0.044038	0.232706	5.28422	0.000779198	0.0242596
TNFRSF8__chr1	0.00672667	0.102567	15.2478	0.000803987	0.0248605
RBP1__chr3	0.145157	0.47316	3.25965	0.000822624	0.025219
SLC4A4__chr4	0.0289383	0.207711	7.17772	0.000823932	0.025219
MEGF6__chr1	0.0446417	0.247556	5.5454	0.000836531	0.0255184
EPB41L5__chr2	0.0454647	0.253489	5.57551	0.000897062	0.0272731
C1QL1__chr17	0.0298294	0.229855	7.70566	0.000902528	0.0273475
TCEAL2__chrX	0.00726094	0.10363	14.2723	0.0010121	0.0303631
MYCN__chr2	0.00693771	0.123725	17.8337	0.00101209	0.0303631
LAMB3__chr1	0.00722198	0.141586	19.6049	0.00101209	0.0303631
FAM200B__chr4	0.0646759	0.310945	4.80774	0.0010504	0.0313065
SLC39A8__chr4	0.0173095	0.188101	10.8669	0.00105391	0.0313065
WDR1__chr4	0.198949	0.554522	2.78725	0.00106762	0.0315772
EIF2AK1__chr7	0.150574	0.48636	3.23003	0.00107697	0.0315772
PLXNB1__chr3	0.0310918	0.208451	6.70438	0.00107628	0.0315772
PRSS23__chr11	0.0654292	0.273263	4.17647	0.00110915	0.0324158
NLN__chr5	0.0476863	0.272178	5.70769	0.00117353	0.0339687
ARHGAP32__chr11	0.0868713	0.345096	3.9725	0.00125015	0.0356515
SEMA3F__chr3	0.00793019	0.111103	14.0101	0.00125134	0.0356515
LSR__chr19	0.00784752	0.119472	15.2242	0.00125134	0.0356515
DFNA5__chr7	0.0323631	0.220317	6.80766	0.00127364	0.0361731
PRKCSH__chr19	0.255467	0.62578	2.44955	0.00127853	0.0361983
PLP2__chrX	0.0492503	0.231111	4.69259	0.0013341	0.0376541
TGM1__chr14	0.0190244	0.139075	7.31034	0.00133915	0.0376793
LGALS3__chr14	0.0680661	0.292731	4.30069	0.00137033	0.0383186
CLU__chr8	0.0681866	0.310672	4.5562	0.00144257	0.0402143
COBLL1__chr2	0.019572	0.15387	7.86173	0.00150019	0.0416923
RNH1__chr11	0.182963	0.528317	2.88757	0.00157145	0.0435392
GPI__chr19	0.158694	0.472394	2.97676	0.00162621	0.0447826
SIRPA__chr20	0.0906575	0.32951	3.63467	0.00162595	0.0447826
FLRT2__chr14	0.33828	0.798377	2.36011	0.00167124	0.0458261
TNNT1__chr19	0.0200717	0.16633	8.28679	0.00167422	0.0458261
CDC16__chr13	0.137241	0.393736	2.86893	0.00179158	0.0484528
ARHGAP28__chr18	0.0524878	0.230614	4.39367	0.00180883	0.0487738
CRIM1__chr2	0.161235	0.502119	3.11421	0.00183507	0.0491885
MMP28__chr17	0.0088707	0.150892	17.0101	0.00182965	0.0491885
GABRB2__chr5	0.0208858	0.139686	6.6881	0.0018618	0.049466
NECAB1__chr8	0.020568	0.171378	8.33228	0.00186178	0.049466

## Sheet: EAC9
	mean.ncl	mean.cl	fc	pv	padj
AKAP12__chr6	0.748713	3.37736	4.51089	0	0
TNC__chr9	0.0673976	1.42083	21.0814	0	0
SULT1E1__chr4	0.0834712	1.7756	21.272	0	0
HBA2__chr16	0.28769	17.5928	61.1519	0	0
HBA1__chr16	0.530343	35.6219	67.1677	0	0
ALAS2__chrX	0.0146196	1.24345	85.0536	0	0
HBG2__chr11	0.145107	17.4119	119.993	0	0
HBB__chr11	0.0478183	5.87668	122.896	0	0
HBG1__chr11	0.0623928	8.20394	131.489	0	0
HBZ__chr16	0.00418382	1.7756	424.396	0	0

## Sheet: EAC10
	mean.ncl	mean.cl	fc	pv	padj
SRRM2__chr16	0.687988	3.04389	4.42434	0	0
TPM1__chr15	0.677224	3.07767	4.54455	0	0
SNRNP70__chr19	0.341297	2.17432	6.37076	0	0
LUC7L3__chr17	0.362435	2.52486	6.96637	0	0
NREP__chr5	0.450428	3.15851	7.01225	0	0
ZFP106__chr15	0.193034	1.98528	10.2846	0	0
LRRFIP1__chr2	0.29948	3.43528	11.4708	0	0
USP33__chr1	0.180511	2.1854	12.1068	0	0
ANKRD20A9P__chr13	0.223152	3.42217	15.3356	0	0
TSIX__chrX	0.130757	2.0605	15.7583	0	0
GTF2H5__chr6	0.0950951	1.52053	15.9896	0	0
PPM1K__chr4	0.0910569	1.48222	16.278	0	0
NEXN__chr1	0.0962517	1.57959	16.411	0	0
KCNQ1OT1__chr11	3.94059	67.1887	17.0504	0	0
CFLAR__chr2	0.265872	4.732	17.798	0	0
TMEM212__chr3	0.16339	3.03588	18.5805	0	0
PGM5P2__chr9	0.392501	7.32591	18.6647	0	0
UGDH-AS1__chr4	0.528525	10.1289	19.1644	0	0
F5__chr1	0.097312	1.95001	20.0387	0	0
ZNF480__chr19	0.0920195	1.875	20.3761	0	0
ACTC1__chr15	0.183546	3.93048	21.4142	0	0
MTHFR__chr1	0.068502	1.47422	21.5208	0	0
ARHGEF17__chr11	0.0587281	1.31432	22.3797	0	0
LOC643406__chr20	0.146997	3.29621	22.4237	0	0
LOC100131257__chr7	0.887359	20.7453	23.3787	0	0
ODF2L__chr1	0.220736	5.22896	23.6888	0	0
RAB3IP__chr12	0.0709244	1.73434	24.4534	0	0
MAB21L3__chr1	1.03237	25.556	24.7546	0	0
FGF18__chr5	0.0954137	2.43043	25.4725	0	0
CLUAP1__chr16	0.0467755	1.24422	26.5998	0	0
LEPR__chr1	0.176369	4.88272	27.6848	0	0
MIR143HG__chr5	0.0438156	1.24254	28.3584	0	0
LMO7__chr13	0.0464477	1.34021	28.8543	0	0
CCDC144B__chr17	0.150066	4.3655	29.0906	0	0
HYDIN2__chr1	0.048468	1.44338	29.7801	0	0
RYR2__chr1	0.0710386	2.30686	32.4733	0	0
GOLGA8A__chr15	0.0415302	1.41021	33.9563	0	0
GJA1__chr6	0.054045	1.86758	34.556	0	0
XAF1__chr17	0.147995	5.29543	35.7811	0	0
RNPC3__chr1	0.0391075	1.4118	36.1004	0	0
TNNI3__chr19	0.0327244	1.19063	36.3836	0	0
SLC12A7__chr5	0.0333609	1.28085	38.3936	0	0
PDLIM5__chr4	0.0907589	3.70884	40.8647	0	0
MYH7__chr14	0.0342557	1.51569	44.2464	0	0
SAA2__chr11	0.034972	1.70519	48.7588	0	0
NAV1__chr1	0.0948367	4.62745	48.7938	0	0
RAD21-AS1__chr8	0.0255564	1.2746	49.874	0	0
LOC220729__chr3	0.0249464	1.26443	50.6858	0	0
SLC8A1__chr2	0.0351859	1.80063	51.1749	0	0
ESRG__chr3	0.0244809	1.32374	54.0722	0	0
PYROXD2__chr10	0.0273228	1.51106	55.3039	0	0
ITSN2__chr2	0.0311732	1.76166	56.512	0	0
PDE4DIP__chr1	0.0221406	1.29001	58.2642	0	0
TECRL__chr4	0.0217949	1.2797	58.7153	0	0
GOLGA8B__chr15	0.0216383	1.75653	81.1769	0	0
SLC4A3__chr2	0.0098427	1.31432	133.532	0	0
RBM24__chr6	0.0104904	0.829586	79.0808	1.97094e-07	2.62599e-05
HEXA-AS1__chr15	0.012333	0.917913	74.4276	3.58026e-07	4.70104e-05
MICAL3__chr22	0.0334393	1.12222	33.5599	4.01276e-07	5.19366e-05
LARP4B__chr10	0.0455014	1.15716	25.4313	1.70078e-06	0.000217029
AASS__chr7	0.0965533	1.36306	14.1171	3.70347e-06	0.00046602
ZXDC__chr3	0.0972335	1.29791	13.3484	3.84132e-06	0.000476745
ACADSB__chr10	0.0569823	1.19118	20.9044	4.86459e-06	0.000595584
SYDE2__chr1	0.00689995	0.699791	101.42	5.88342e-06	0.000710717
RBPMS__chr8	0.166073	1.57042	9.45625	6.90637e-06	0.000823312
CEACAM19__chr19	0.00795962	0.590215	74.1511	7.34027e-06	0.000863673
MYLK3__chr16	0.0290113	0.967273	33.3412	8.12542e-06	0.000943799
ZFX__chrX	0.0650005	1.21042	18.6217	9.16625e-06	0.00105122
MPPED2__chr11	0.029992	0.947065	31.5773	9.54479e-06	0.00108095
SP100__chr2	0.119322	1.52048	12.7427	1.02391e-05	0.00114527
KCNH2__chr7	0.00900648	0.632847	70.2658	1.09283e-05	0.00120744
PLCB4__chr20	0.0317782	1.09938	34.5952	1.20057e-05	0.0013105
DDHD1__chr14	0.070359	1.29534	18.4104	1.30117e-05	0.0014034
CAMK2B__chr7	0.010988	0.786953	71.6193	1.82163e-05	0.00194164
SLC25A4__chr4	0.0804172	1.12369	13.9732	2.43937e-05	0.00256985
TTF2__chr1	0.0130239	0.531163	40.7838	2.81379e-05	0.00293022
HNRNPU-AS1__chr1	0.04422	0.858536	19.4151	3.97572e-05	0.0040472
TNNI1__chr1	0.0438497	1.11758	25.4866	3.97571e-05	0.0040472
LINC00550__chr13	0.0154828	0.721322	46.5887	4.61196e-05	0.00464271
ITGA7__chr12	0.0943363	1.18611	12.5732	5.11833e-05	0.0050793
USP28__chr11	0.0475308	0.972752	20.4657	5.15779e-05	0.0050793
LOC642236__chr9	0.0985662	1.23891	12.5694	6.14139e-05	0.0059829
PDK1__chr2	0.0172581	0.66033	38.262	6.36508e-05	0.00613486
ASPH__chr8	0.0995821	1.20623	12.1129	6.51522e-05	0.00621346
CDC42EP3__chr2	0.0532759	0.914851	17.1719	7.90321e-05	0.00738176
MXI1__chr10	0.0530853	1.00916	19.0102	7.9032e-05	0.00738176
VEGFA__chr6	0.251571	1.57348	6.25461	9.10035e-05	0.00841318
LOC100190986__chr16	0.111547	1.31859	11.821	0.000110082	0.0100742
MEF2A__chr15	0.0579842	0.949791	16.3802	0.000111219	0.0100764
HCG18__chr6	0.060226	0.78389	13.0158	0.000125434	0.0112518
OGT__chrX	0.187198	1.31432	7.021	0.000136142	0.0115275
C19orf6__chr19	0.0608037	0.920841	15.1445	0.000130451	0.0115275
ENTPD1__chr10	0.061186	0.964908	15.7701	0.000135612	0.0115275
CTNND2__chr5	0.00313981	0.402637	128.236	0.00013499	0.0115275
FSIP2__chr2	0.00321855	0.420959	130.791	0.00013499	0.0115275
BIRC6__chr2	0.117738	1.12674	9.56993	0.000138236	0.0115965
SMA4__chr5	0.0628543	0.965386	15.3591	0.000146374	0.0121665
TPCN2__chr11	0.0237546	0.686109	28.8832	0.000151973	0.0125171
CRYBB2P1__chr22	0.0246782	0.771911	31.279	0.000175914	0.0143583
XPR1__chr1	0.0255139	0.722752	28.3278	0.000188748	0.0151332
EPHX2__chr8	0.0252819	0.820425	32.4511	0.000188748	0.0151332
IKBKB__chr8	0.0270136	0.657158	24.327	0.000216204	0.0168862
NPIPL3__chr16	0.0266084	0.73021	27.4429	0.000216203	0.0168862
RNF207__chr1	0.0274589	0.728742	26.5394	0.000230848	0.0178759
QKI__chr6	0.391121	2.03255	5.19673	0.000233918	0.0179601
ADH4__chr4	0.028036	0.816522	29.1241	0.000246119	0.0187381
C10orf137__chr10	0.0289215	0.75	25.9322	0.000262029	0.0197832
ARHGEF26-AS1__chr3	0.0292845	0.694628	23.72	0.000278588	0.0206886
REV3L__chr6	0.0751951	0.960747	12.7767	0.000290561	0.0212297
PRR14__chr16	0.0311456	0.705899	22.6645	0.000332273	0.023892
ZNF573__chr19	0.0316857	0.939162	29.6399	0.00035154	0.0250784
LOC729987__chr1	0.0327984	0.639022	19.4833	0.000371514	0.0262962
ENOSF1__chr18	0.0334998	0.536643	16.0193	0.000392203	0.0275454
FAM193B__chr5	0.0353944	0.686109	19.3847	0.000458664	0.0312443
KIAA1456__chr8	0.0358478	0.602747	16.814	0.00048232	0.032369
SPEG__chr2	0.0357589	0.676948	18.9309	0.000482319	0.032369
WSB1__chr17	0.554545	2.36758	4.2694	0.000513595	0.0342145
RNF149__chr2	0.0368828	0.676948	18.3541	0.000531943	0.0349232
CMYA5__chr5	0.0369047	0.795804	21.5638	0.000531942	0.0349232
BRIP1__chr17	0.0384801	0.6764	17.5779	0.000584717	0.0373066
ZADH2__chr18	0.0381166	0.786643	20.6378	0.000584717	0.0373066
FGF12__chr3	0.00748202	0.489371	65.4062	0.000578053	0.0373066
TJP2__chr9	0.040027	0.739371	18.4718	0.000669962	0.0418611
DHTKD1__chr10	0.0399778	0.803588	20.1009	0.000669961	0.0418611
SRRM1__chr1	0.168037	1.19706	7.12381	0.000682363	0.0423439
HMBOX1__chr8	0.041739	0.599375	14.3601	0.000730962	0.0450511
KIAA1109__chr4	0.0976858	1.03548	10.6002	0.000750953	0.0459705
EFNB3__chr17	0.0433093	0.686109	15.8421	0.000828901	0.0497341
MYL3__chr3	0.0431986	0.926948	21.4578	0.0008289	0.0497341
