# Supplementary material for: Single-cell analysis of human fetal epicardium reveals its cellular composition and identifies CRIP1 as a modulator of EMT
Source: Stem Cell Reports. 2023 Jun 29;18(7):1421–35. doi: 10.1016/j.stemcr.2023.06.002 (PMC10362506; doi:10.1016/j.stemcr.2023.06.002)
Supplement: Table S2. Differentially expressed genes for epithelial and mesenchymal subclusters compared with other clusters in their respective subgroup [file mmc3.xlsx]

## Sheet: EAC3 vs EAC8
Table S2.	Differentially expressed genes for epithelial and mesenchymal subclusters compared to other clusters in their respective subgroup.									Related to Fig 2.
GENEID	mean.ncl	mean.cl	fc	pv	padj
EEF1A1__chr6	7.25461	14.7972	2.0397	2.24149e-10	3.36859e-07
TPT1__chr13	5.02921	8.83112	1.75597	4.16849e-06	0.00197828
RPS18__chr6	2.4667	4.228	1.71403	0.000140354	0.0342046
RPS8__chr1	1.93829	4.12692	2.12916	3.99947e-07	0.000300527
RPLP1__chr15	2.2549	4.06745	1.80383	3.68647e-05	0.0118717
RPS3A__chr4	1.67399	3.56517	2.12974	9.49157e-07	0.00057057
RPL37__chr5	1.83711	3.35775	1.82773	4.89715e-05	0.0142488
RPS12__chr6	1.58369	3.31278	2.09181	1.91919e-06	0.00108158
RPS23__chr5	1.51544	3.15611	2.08263	5.51086e-06	0.00236626
RPS29__chr14	1.24169	2.77536	2.23516	6.47491e-06	0.00265383
RPS14__chr5	0.919588	2.54849	2.77134	1.35692e-07	0.000122353
RPS27A__chr2	1.27535	2.50689	1.96565	0.00012535	0.0313967
RPL37A__chr2	0.970674	2.48665	2.56177	7.63779e-07	0.000491928
RPL26__chr17	1.04602	2.34762	2.24433	2.46739e-05	0.00855711
RPL31__chr2	0.799849	2.2747	2.84391	3.17652e-07	0.000260388
RPS15A__chr16	1.10182	2.26849	2.05885	0.000105561	0.0279953
RPL27A__chr11	0.638173	2.14926	3.36783	1.1339e-07	0.000113604
RPL23__chr17	0.531264	2.01482	3.79251	2.32615e-08	2.62186e-05
RPL7__chr8	0.725788	1.95858	2.69855	1.08676e-05	0.00408305
RPL39__chrX	0.770455	1.91603	2.48688	4.29051e-05	0.0133405
CCL21__chr9	0	0.445988	#NUM!	0.000164882	0.0391248

## Sheet: EAC8 vs EAC3
GENEID	mean.ncl	mean.cl	fc	pv	padj
COL1A1__chr17	12.7092	23.353	1.83749	3.08129e-12	9.26133e-09
SPARC__chr5	9.83443	18.5131	1.88248	5.57697e-12	1.00575e-08
CCDC80__chr3	7.72869	15.0325	1.94502	4.42284e-12	9.97018e-09
PRG4__chr1	5.67768	10.2571	1.80656	1.328e-08	1.71065e-05
TIMP1__chrX	3.00763	7.23517	2.40561	2.01802e-14	9.09825e-11
SULF1__chr8	4.06226	7.15976	1.76251	4.78957e-07	0.000338221
PLA2G2A__chr1	0.812842	5.05174	6.21491	7.65839e-38	6.90557e-34
COL6A1__chr21	2.45368	4.40788	1.79643	3.24475e-06	0.00153989
CD81__chr11	2.14014	3.83495	1.79192	6.54822e-06	0.00256719
MSLN__chr16	2.18824	3.68082	1.68209	6.39307e-05	0.0185956
MYRF__chr11	1.97586	3.67677	1.86084	2.15312e-06	0.00114204
UPK3B__chr7	1.9478	3.33429	1.71182	5.86181e-05	0.0176187
KRT8__chr12	1.75036	3.12657	1.78624	6.78485e-05	0.0191184
IGFBP4__chr17	1.33021	2.73042	2.05262	2.63849e-06	0.00132174
APLP2__chr11	0.874851	1.88435	2.15392	4.89865e-05	0.0152314
SLPI__chr20	0.501765	1.26344	2.51799	0.000115955	0.03162
CPA4__chr7	0.319316	0.984864	3.08429	0.000119228	0.03162

## Sheet: EAC1 vs EAC2_4
GENEID	mean.ncl	mean.cl	fc	pv	padj
H19__chr11	19.2204	24.5659	1.27811	3.51103e-33	7.94896e-30
KCNQ1OT1__chr11	4.15794	4.8501	1.16647	1.23231e-07	5.87359e-05
LAMC1__chr1	2.34497	2.88856	1.23181	8.1843e-10	6.73791e-07
FBN1__chr15	1.91018	2.22083	1.16263	8.24053e-05	0.0207343
LTBP4__chr19	1.88655	2.20668	1.16969	4.64813e-05	0.0131542
IGFBP5__chr2	1.14545	1.8353	1.60225	2.29214e-25	3.45961e-22
LAMB1__chr7	1.36575	1.73619	1.27124	5.33376e-08	2.92681e-05
ADD3__chr10	1.03071	1.28699	1.24865	1.38601e-05	0.00464878
AKAP12__chr6	0.834382	1.04426	1.25153	8.24244e-05	0.0207343
GAS7__chr17	0.579774	0.820016	1.41437	1.40346e-07	6.35487e-05
SOX9__chr17	0.599551	0.80714	1.34624	5.72891e-06	0.00235823
GSN__chr9	0.538821	0.778962	1.44568	5.49424e-08	2.92681e-05
SCN7A__chr2	0.573051	0.7381	1.28802	0.000173324	0.0392407
S100A10__chr1	0.50362	0.687131	1.36439	1.1382e-05	0.00396445
SEMA3C__chr7	0.47189	0.677595	1.43592	6.817e-07	0.000293975
HTRA3__chr4	0.424241	0.597533	1.40848	9.17007e-06	0.00346017
PGM5P2__chr9	0.390685	0.544331	1.39327	4.90987e-05	0.0134739
NOV__chr8	0.326798	0.468216	1.43274	3.46788e-05	0.0106592
MFAP5__chr12	0.311924	0.464644	1.4896	6.32196e-06	0.0024892
SCARA5__chr8	0.116394	0.252321	2.16781	6.98937e-09	4.8689e-06
CLEC3B__chr3	0.141216	0.246529	1.74576	1.12546e-05	0.00396445
FGF18__chr5	0.0796104	0.150118	1.88565	0.000104722	0.024957
PI16__chr6	0.0407945	0.0922257	2.26074	0.00019877	0.0439039

## Sheet: EAC2 vs EAC1_4
GENEID	mean.ncl	mean.cl	fc	pv	padj
EEF1A1__chr6	12.5097	17.0764	1.36506	6.23173e-32	3.52716e-29
VIM__chr10	6.55531	10.2484	1.56337	1.9356e-50	2.1911e-47
TPT1__chr13	4.85064	7.14395	1.47278	6.74002e-33	4.06918e-30
TMSB4X__chrX	2.954	4.97134	1.68292	2.08388e-48	1.88716e-45
ACTG1__chr17	3.70026	4.88745	1.32084	1.95076e-15	4.64896e-13
FOS__chr14	3.02846	4.52292	1.49347	1.01873e-28	5.12536e-26
RPS8__chr1	3.2173	4.21396	1.30978	9.77986e-14	2.16016e-11
RPS3A__chr4	2.82755	4.14789	1.46695	1.79404e-25	7.73658e-23
EGR1__chr5	2.2676	3.76423	1.66001	1.57294e-40	1.29496e-37
RPS6__chr9	3.00669	3.59812	1.1967	1.48419e-06	9.81085e-05
RPL9__chr4	2.90336	3.58702	1.23547	1.60431e-08	1.48252e-06
RPS18__chr6	2.87243	3.56592	1.24143	7.3487e-09	7.39443e-07
RPS27__chr1	2.90139	3.54219	1.22086	1.06963e-07	8.64871e-06
HSP90AA1__chr14	1.92757	3.4762	1.80341	5.21329e-49	5.24573e-46
RPLP1__chr15	2.59178	3.41418	1.31731	3.92977e-13	8.27629e-11
RPS24__chr10	2.58245	3.39122	1.31318	7.95009e-13	1.63627e-10
RPS20__chr8	2.71309	3.33051	1.22757	6.35994e-08	5.43355e-06
RPS11__chr19	2.89775	3.3224	1.14655	0.000322315	0.012162
RPL37__chr5	2.53738	3.25969	1.28467	9.59427e-11	1.35759e-08
RPS12__chr6	2.51157	3.15341	1.25555	6.30995e-09	6.48428e-07
RPL30__chr8	2.48309	3.12746	1.2595	4.10081e-09	4.36905e-07
RPL18A__chr19	2.69747	3.07986	1.14176	0.000647643	0.0222161
LGALS1__chr22	2.36955	3.03829	1.28222	5.78471e-10	7.27588e-08
RPL37A__chr2	1.98247	2.96551	1.49587	6.15862e-22	2.06565e-19
RPS23__chr5	2.33507	2.95482	1.26541	6.37259e-09	6.48428e-07
TMSB10__chr2	2.35209	2.93945	1.24972	4.33433e-08	3.80816e-06
RPL23__chr17	1.84566	2.81055	1.52279	1.53805e-22	5.35713e-20
RPL27A__chr11	1.9485	2.79948	1.43673	1.88403e-17	5.01816e-15
RPS7__chr2	2.14353	2.79927	1.30591	1.6611e-10	2.27924e-08
RPS15A__chr16	1.91045	2.79631	1.46369	7.66819e-19	2.31477e-16
RPL23A__chr17	2.39553	2.79286	1.16586	0.000171192	0.00701501
RPL34__chr4	2.37213	2.72966	1.15072	0.000785327	0.0257678
RPS29__chr14	2.01967	2.72345	1.34846	2.3751e-12	4.67585e-10
RPL11__chr1	2.18777	2.66722	1.21915	2.82548e-06	0.000174065
RPL3__chr22	2.03946	2.64641	1.29761	1.37114e-09	1.61261e-07
RPL31__chr2	1.72837	2.62384	1.5181	8.68518e-21	2.80904e-18
COL6A3__chr2	1.8863	2.56265	1.35856	3.77351e-12	6.83458e-10
RPL26__chr17	1.61268	2.56079	1.58791	3.39117e-24	1.33524e-21
RPL6__chr12	1.87376	2.48682	1.32718	2.47271e-10	3.24534e-08
RPS14__chr5	1.79355	2.46025	1.37173	3.15394e-12	5.95043e-10
RPL32__chr3	2.00745	2.37328	1.18224	0.000173854	0.007092
RPS27A__chr2	1.78212	2.31656	1.29989	1.00765e-08	9.9188e-07
RPS4X__chrX	1.76117	2.2737	1.29102	3.27366e-08	2.93527e-06
RPL10A__chr6	1.82348	2.25891	1.2388	3.49159e-06	0.000212214
PTN__chr7	1.84266	2.21194	1.2004	7.52024e-05	0.00335484
JUNB__chr19	1.61035	2.17384	1.34991	3.35585e-10	4.34151e-08
RPL7__chr8	1.45489	2.16052	1.48501	6.07212e-16	1.48619e-13
RPL7A__chr9	1.77242	2.16044	1.21892	2.65441e-05	0.00129937
RPS25__chr11	1.49784	2.10416	1.40479	3.63118e-12	6.71101e-10
FTH1__chr11	1.61183	2.0949	1.29971	6.09584e-08	5.25752e-06
RPL39__chrX	1.36237	2.01614	1.47988	8.48055e-15	1.96923e-12
RPS3__chr11	1.59781	1.98303	1.24109	1.27203e-05	0.000673654
EEF2__chr19	1.54335	1.94673	1.26137	3.91584e-06	0.000236412
RPL35A__chr3	1.41607	1.92421	1.35884	1.49592e-09	1.7368e-07
UBB__chr17	1.52359	1.9176	1.25861	4.35555e-06	0.000259499
PTMA__chr2	1.31259	1.878	1.43076	6.01539e-12	1.06814e-09
LAMB1__chr7	1.44688	1.77236	1.22496	8.97839e-05	0.00389035
HSPA1A__chr6	0.799182	1.72611	2.15984	8.01723e-39	6.05034e-36
RPL12__chr9	1.33031	1.71407	1.28847	2.18779e-06	0.000137587
RPL35__chr9	1.26976	1.66418	1.31063	6.35531e-07	4.46153e-05
RPL24__chr3	1.04949	1.66019	1.58189	4.55995e-16	1.14708e-13
EIF1__chr17	1.19143	1.65058	1.38537	3.62523e-09	3.90834e-07
GAPDH__chr12	1.37152	1.63481	1.19197	0.00123897	0.0389588
RPLP0__chr12	1.21382	1.6076	1.32442	3.63596e-07	2.63418e-05
CALM1__chr14	1.24952	1.59347	1.27526	9.56077e-06	0.000524741
HSPA8__chr11	1.18073	1.55903	1.3204	7.325e-07	5.1027e-05
RPL27__chr17	1.10874	1.53884	1.38791	1.06383e-08	1.03592e-06
RPL17__chr18	1.11621	1.50877	1.3517	1.42507e-07	1.13205e-05
EEF1G__chr11	1.24342	1.50048	1.20673	0.000874681	0.0279898
H3F3B__chr17	1.1902	1.45313	1.22091	0.000546338	0.0191028
RPS19__chr19	1.13713	1.42786	1.25567	9.98339e-05	0.00428481
RPL18__chr19	1.0742	1.39821	1.30163	8.49253e-06	0.00047183
HNRNPA2B1__chr7	1.06021	1.36746	1.2898	1.71816e-05	0.000864425
RPL22__chr1	0.940822	1.31144	1.39393	8.95192e-08	7.43748e-06
COL4A1__chr13	0.88453	1.29502	1.46408	1.12327e-09	1.33927e-07
TCF4__chr18	0.923541	1.25946	1.36373	9.09067e-07	6.28436e-05
HNRNPA1__chr12	0.824232	1.25721	1.52531	5.48123e-11	8.273e-09
TUBA1A__chr12	0.99028	1.25084	1.26312	0.000159802	0.00660806
YBX1__chr1	1.02497	1.24271	1.21243	0.00163977	0.0493349
RGS5__chr1	0.108483	1.16983	10.7835	7.17936e-129	3.25081e-125
RPL8__chr8	0.911479	1.16706	1.2804	0.000129689	0.00547871
COL15A1__chr9	0.858455	1.14446	1.33316	1.4029e-05	0.000734373
HES1__chr3	0.732677	1.14239	1.5592	5.1401e-11	8.02564e-09
PABPC1__chr8	0.848376	1.14192	1.34601	5.72968e-06	0.00032634
DDX5__chr17	0.725236	1.10701	1.52641	6.70455e-10	8.31732e-08
JUN__chr1	0.718427	1.09455	1.52353	1.12394e-09	1.33927e-07
DNAJB1__chr19	0.52329	1.07991	2.0637	1.05334e-22	3.9746e-20
RPS21__chr20	0.730051	1.0657	1.45977	6.54253e-08	5.48603e-06
RPL29__chr3	0.771922	1.04023	1.34759	1.34976e-05	0.000710663
CALD1__chr7	0.805983	1.03081	1.27895	0.000316596	0.0119962
IER2__chr19	0.630878	0.97547	1.54621	3.02613e-09	3.30176e-07
ZFP36__chr19	0.661089	0.97083	1.46853	1.58422e-07	1.22622e-05
HNRNPK__chr9	0.690342	0.894387	1.29557	0.000407275	0.014993
RPL36__chr19	0.670115	0.872004	1.30127	0.000387342	0.0143174
TGFBI__chr5	0.578414	0.860405	1.48753	3.47482e-07	2.53774e-05
GSN__chr9	0.579516	0.847641	1.46267	1.22497e-06	8.27863e-05
C11orf96__chr11	0.445296	0.84173	1.89027	8.74361e-15	1.97955e-12
RPL36A__chrX	0.536399	0.840702	1.56731	1.28749e-08	1.20201e-06
MORF4L1__chr15	0.62401	0.830925	1.33159	0.000178472	0.00721537
HNRNPH1__chr5	0.596964	0.830652	1.39146	2.81981e-05	0.00136557
BTF3__chr5	0.483421	0.824937	1.70646	4.16382e-11	6.73349e-09
BGN__chrX	0.631964	0.819074	1.29608	0.000864001	0.0278359
NR2F2__chr15	0.60229	0.810396	1.34552	0.000191806	0.00771997
B2M__chr15	0.499613	0.780348	1.56191	6.42527e-08	5.43806e-06
SRSF3__chr6	0.536201	0.762819	1.42263	1.58638e-05	0.000807093
HNRPDL__chr4	0.574014	0.753103	1.31199	0.000897629	0.028623
HSPA1B__chr6	0.306417	0.752998	2.45743	1.42987e-22	5.17956e-20
IRF1__chr5	0.521073	0.727935	1.39699	4.53984e-05	0.00214129
TFPI__chr2	0.467614	0.726149	1.55288	2.26562e-07	1.71404e-05
HMGN1__chr21	0.489977	0.678405	1.38457	0.000174651	0.00709254
MCL1__chr1	0.396502	0.666269	1.68037	8.28396e-09	8.24391e-07
MYH9__chr22	0.460894	0.660082	1.43218	4.32222e-05	0.00204932
SUMO2__chr17	0.448199	0.658824	1.46994	1.00816e-05	0.000549996
ACTA2__chr10	0.476843	0.642876	1.34819	0.000676336	0.0231128
HNRNPU__chr1	0.486877	0.640899	1.31635	0.00144019	0.0434746
CTGF__chr6	0.481688	0.639697	1.32803	0.00137095	0.0419759
CYR61__chr1	0.380366	0.616655	1.62122	1.54496e-07	1.21663e-05
NACA__chr12	0.376608	0.594144	1.57762	1.34854e-06	9.04623e-05
CNN3__chr1	0.42978	0.588208	1.36863	0.000728725	0.0243518
HSPD1__chr2	0.375644	0.586573	1.56152	2.16204e-06	0.000136919
LDHA__chr11	0.398966	0.570613	1.43023	0.00015309	0.00635958
NOTCH3__chr19	0.404985	0.565953	1.39747	0.000357345	0.0133173
ID1__chr20	0.320154	0.563006	1.75855	1.11769e-08	1.05727e-06
TAGLN2__chr1	0.403259	0.554037	1.3739	0.000715757	0.0241862
DPYSL2__chr8	0.374446	0.550159	1.46926	7.74399e-05	0.00340435
HSPH1__chr13	0.305741	0.546835	1.78856	5.48285e-09	5.77357e-07
EIF3E__chr8	0.344842	0.535139	1.55184	1.0206e-05	0.000552706
NFKBIZ__chr3	0.351395	0.528782	1.50481	3.81536e-05	0.00181852
NR4A1__chr12	0.317582	0.528366	1.66372	5.57834e-07	3.97775e-05
NFKBIA__chr14	0.329315	0.508294	1.54349	2.1997e-05	0.00108855
IGFBP2__chr2	0.307037	0.481169	1.56713	2.47591e-05	0.00121858
DNAJA1__chr9	0.280729	0.480248	1.71071	4.07654e-07	2.92993e-05
SEMA5A__chr5	0.30186	0.479265	1.58771	1.02534e-05	0.000552706
HNRNPM__chr19	0.322611	0.459369	1.42391	0.000909037	0.0288851
CEBPD__chr8	0.306218	0.447449	1.46121	0.000368312	0.0136698
ID3__chr1	0.276548	0.434726	1.57197	4.57574e-05	0.00214704
DUSP1__chr5	0.221542	0.409334	1.84766	1.58316e-07	1.22622e-05
EIF5__chr14	0.273306	0.399406	1.46139	0.000816754	0.0266062
TIMP3__chr22	0.229063	0.397669	1.73607	2.78007e-06	0.00017244
LDHB__chr12	0.228931	0.391278	1.70915	5.12735e-06	0.000297649
SNHG6__chr8	0.255584	0.385113	1.50679	0.000444229	0.0161564
CCNL1__chr3	0.213366	0.381361	1.78736	1.8269e-06	0.000118737
BTG1__chr12	0.212184	0.371295	1.74987	4.53246e-06	0.000268274
CD59__chr11	0.249762	0.370493	1.48339	0.000752161	0.0249508
SNHG5__chr6	0.235715	0.360528	1.52951	0.000427474	0.0156097
EIF3F__chr11	0.233252	0.358206	1.5357	0.000515238	0.018298
KLF4__chr9	0.238444	0.358142	1.502	0.000579062	0.0199391
CLIC1__chr6	0.229465	0.356451	1.5534	0.000282822	0.0109455
COX6C__chr8	0.232162	0.350227	1.50854	0.000497307	0.0178008
PDGFRB__chr5	0.13453	0.330023	2.45316	5.30755e-11	8.14663e-09
ATF3__chr1	0.179445	0.329645	1.83703	4.16392e-06	0.000249725
BTG2__chr1	0.173006	0.326193	1.88545	2.07478e-06	0.000132318
ATP5L__chr11	0.185896	0.316125	1.70054	6.6464e-05	0.00301946
UACA__chr15	0.138254	0.311927	2.25619	5.77863e-09	6.01509e-07
FABP5__chr8	0.11128	0.30967	2.7828	2.59684e-12	5.00362e-10
ARRDC3__chr5	0.137916	0.293531	2.12833	1.13191e-07	9.07132e-06
THBS4__chr5	0.0468084	0.285753	6.10474	2.19002e-24	9.01493e-22
KLF10__chr8	0.119836	0.277588	2.3164	1.12078e-08	1.05727e-06
MAFF__chr22	0.15819	0.267919	1.69365	0.000169221	0.00696574
GUCY1A3__chr4	0.117343	0.246565	2.10123	2.60949e-06	0.000162976
SNRPE__chr1	0.135342	0.236624	1.74834	0.000201566	0.00807676
RPL36A-HNRNPH2__chrX	0.131216	0.230852	1.75933	0.000313095	0.0119134
ETS1__chr11	0.120115	0.227322	1.89254	6.43515e-05	0.00295821
MCAM__chr11	0.0657095	0.222119	3.38032	6.18548e-12	1.07722e-09
BAG3__chr10	0.10179	0.217988	2.14154	5.31437e-06	0.000304601
CAV1__chr7	0.123676	0.205118	1.65852	0.00136181	0.0419475
IER5__chr1	0.0908947	0.199054	2.18994	6.6957e-06	0.000376623
DUSP6__chr12	0.0952183	0.185198	1.94498	0.000337158	0.012617
APCDD1__chr18	0.0817484	0.184039	2.25129	1.55426e-05	0.000799737
ADAMTS4__chr1	0.101434	0.183058	1.8047	0.000473913	0.017167
SULT1E1__chr4	0.0665121	0.177029	2.66161	2.84744e-07	2.09646e-05
PLK2__chr5	0.0997918	0.175317	1.75683	0.000846914	0.0274898
GUCY1A2__chr11	0.0754006	0.175129	2.32264	7.70994e-06	0.000430995
EFEMP1__chr2	0.0678439	0.175103	2.58097	1.12095e-06	7.67383e-05
GNG11__chr7	0.0956175	0.170012	1.77805	0.00132021	0.0410854
POLR2B__chr4	0.0940781	0.169824	1.80513	0.000861187	0.0278359
AGT__chr1	0.0572314	0.164031	2.86609	1.67634e-07	1.28652e-05
FRMD4A__chr10	0.0836119	0.162507	1.94358	0.000476603	0.0171957
CYTH3__chr7	0.0706039	0.15625	2.21305	7.5608e-05	0.0033564
TM4SF1__chr3	0.0741231	0.155818	2.10215	0.000230643	0.0090813
TBX2__chr17	0.0624922	0.147948	2.36747	2.97979e-05	0.00143537
PLA2G5__chr1	0.0474836	0.14703	3.09645	2.75605e-07	2.0458e-05
GUCY1B3__chr4	0.0628235	0.143984	2.29188	7.41446e-05	0.00332403
TSC22D1__chr13	0.0723527	0.141672	1.95808	0.00140082	0.04257
ENPEP__chr4	0.0404217	0.141539	3.50157	4.37333e-08	3.80816e-06
KHDRBS3__chr8	0.0445331	0.138001	3.09885	2.27125e-07	1.71404e-05
IER3__chr6	0.0606798	0.136502	2.24954	0.000151003	0.00630176
SLC12A2__chr5	0.0596336	0.134335	2.25268	0.000214853	0.00849655
ITGA1__chr5	0.0527802	0.130372	2.47009	2.07966e-05	0.0010348
CCDC3__chr10	0.0466179	0.122699	2.63201	2.67687e-05	0.00130332
SH2D3C__chr9	0.0424375	0.117687	2.77318	1.16714e-05	0.000625303
GJA4__chr1	0.0165964	0.113974	6.86737	1.58848e-11	2.71421e-09
SLC2A3__chr12	0.0433783	0.107059	2.46802	0.000130071	0.00547871
PFDN4__chr20	0.0472232	0.106811	2.26184	0.000533704	0.0187334
ZFAND2A__chr7	0.0377064	0.104235	2.76437	4.85981e-05	0.00226858
MT2A__chr16	0.00800145	0.0823913	10.297	8.1179e-10	9.93456e-08
PDE5A__chr4	0.0299949	0.0818185	2.72774	0.000722805	0.0243114
MEF2C__chr5	0.0277547	0.0817155	2.94421	0.000132168	0.00554127
NDUFA4L2__chr12	0.0245712	0.0814149	3.31343	6.76244e-05	0.0030468
ADAMTS9__chr3	0.0166605	0.0695028	4.17171	1.51977e-05	0.000786457
A2M__chr12	0.0130904	0.0687343	5.25073	1.51056e-06	9.9128e-05
CXCR4__chr2	0.00932254	0.0652293	6.99695	2.52645e-07	1.89087e-05
ESAM__chr11	0.015388	0.0640202	4.1604	6.04716e-05	0.00279403
CD36__chr7	0.00997375	0.0616588	6.18211	5.10569e-06	0.000297649
SEPT4__chr17	0.0145326	0.0525653	3.61707	0.000578406	0.0199391
MYLK__chr3	0.0110446	0.0467301	4.23103	0.00055994	0.0195031
COX4I2__chr20	0.0065502	0.0425866	6.50157	7.6001e-05	0.00335739
ANGPT2__chr8	0.0114199	0.0416083	3.64349	0.00142631	0.0431996
FAM162B__chr6	0.00377106	0.0405169	10.7442	5.18193e-06	0.000298902
SRGN__chr10	0.00894225	0.0393314	4.39839	0.00138411	0.0422038
HIST1H1C__chr6	0.00708044	0.036629	5.17327	0.00127223	0.0397295
CD9__chr12	0.00376687	0.0352578	9.35999	6.66823e-05	0.00301946
BEX1__chrX	0.00205723	0.0342895	16.6678	6.67564e-06	0.000376623
ALDH1A1__chr9	0.00759916	0.0338309	4.45193	0.00127226	0.0397295
FAM65C__chr20	0.00377767	0.033352	8.82872	6.66842e-05	0.00301946
GATA2__chr3	0.00425981	0.0320198	7.51671	0.000526528	0.0185534
FABP4__chr8	0.00554421	0.0300081	5.4125	0.00107261	0.0338452
NRARP__chr9	0.00331704	0.0298194	8.98978	0.000776738	0.0255791
PLCL1__chr2	0.0038266	0.0282729	7.38851	0.000776749	0.0255791

## Sheet: EAC4 vs EAC1_2
GENEID	mean.ncl	mean.cl	fc	pv	padj
COL1A1__chr17	54.0496	106.207	1.965	0	0
COL1A2__chr7	18.2441	34.273	1.87858	7.55014e-224	3.4187e-220
COL3A1__chr2	22.1806	34.0363	1.53451	7.00973e-108	1.587e-104
SPARC__chr5	7.65986	14.3433	1.87253	3.27239e-150	9.87825e-147
DCN__chr12	8.40796	9.31379	1.10773	4.75187e-05	0.00243124
COL5A1__chr9	3.66873	4.82842	1.3161	1.47898e-20	6.08801e-18
COL6A1__chr21	3.63826	4.68671	1.28818	1.76276e-17	5.70127e-15
COL6A2__chr21	2.72869	3.94367	1.44526	5.39073e-32	3.48703e-29
FBLN1__chr22	2.06888	3.28322	1.58696	6.54524e-42	7.40921e-39
MGP__chr12	2.16184	2.78515	1.28832	6.05798e-13	1.24684e-10
OGN__chr9	2.14097	2.77644	1.29681	1.5239e-13	3.36596e-11
KCTD12__chr13	2.40931	2.72773	1.13216	0.000340477	0.014209
DLK1__chr14	2.33531	2.66128	1.13958	0.000184658	0.00827855
COL5A2__chr2	1.8917	2.44329	1.29158	9.46641e-12	1.61751e-09
MDK__chr11	1.6839	2.31527	1.37494	3.87972e-16	1.09796e-13
CD81__chr11	1.90573	2.28411	1.19855	2.20004e-06	0.000155653
IFITM3__chr11	1.86374	2.19232	1.1763	2.94302e-05	0.00157704
COL4A2__chr13	1.72967	1.97732	1.14318	0.00097426	0.0325568
ISLR__chr15	1.27186	1.94731	1.53107	2.28242e-22	9.84266e-20
ELN__chr7	1.20835	1.716	1.42011	2.05065e-14	5.01911e-12
FBLN2__chr3	1.31816	1.70846	1.29609	8.54193e-09	8.89146e-07
IGFBP7__chr4	1.23221	1.6661	1.35213	6.42317e-11	9.38197e-09
COL12A1__chr6	1.3736	1.6145	1.17538	0.00036396	0.0147804
MFAP4__chr17	0.760684	1.61038	2.11701	1.74823e-47	2.63867e-44
NFIA__chr1	1.23077	1.45651	1.18342	0.000394721	0.015678
PCOLCE__chr7	0.874253	1.39519	1.59586	4.71753e-19	1.70888e-16
FNDC1__chr6	0.477899	1.39257	2.91395	4.47382e-71	8.10298e-68
SERPINF1__chr17	0.996663	1.32506	1.3295	3.01194e-08	2.81197e-06
SERPINE2__chr2	1.10596	1.32457	1.19766	0.000348166	0.0143972
PEG10__chr7	0.903604	1.30128	1.4401	5.05745e-12	8.98045e-10
COL14A1__chr8	0.551466	1.18927	2.15657	9.77082e-37	8.84845e-34
HDLBP__chr2	0.800296	1.10045	1.37506	2.70841e-08	2.6093e-06
LRRC17__chr7	0.724629	1.03509	1.42844	1.60051e-09	1.93257e-07
OLFML3__chr1	0.696078	1.00862	1.44901	5.77766e-10	7.47465e-08
ADAMTS2__chr5	0.660217	0.98361	1.48983	7.41611e-11	1.06604e-08
EMILIN1__chr2	0.724654	0.923413	1.27428	6.63761e-05	0.00333946
IGF1__chr12	0.512419	0.921962	1.79923	5.20014e-19	1.81125e-16
PBX1__chr1	0.694849	0.905411	1.30303	1.66732e-05	0.000955651
MFAP2__chr1	0.604373	0.897637	1.48524	5.00061e-10	6.56312e-08
NFIX__chr19	0.682439	0.847644	1.24208	0.000680451	0.0244696
IGFBP4__chr17	0.514561	0.81957	1.59276	7.691e-12	1.33942e-09
KDELR2__chr7	0.612704	0.777563	1.26907	0.000315384	0.0133464
FBLN5__chr14	0.478386	0.714923	1.49445	2.84198e-08	2.68093e-06
HSPB6__chr19	0.27947	0.713294	2.55231	9.23443e-31	5.57513e-28
SRPX__chrX	0.543147	0.683916	1.25917	0.00111697	0.0363858
MAGED1__chrX	0.532409	0.676961	1.27151	0.000785067	0.0275565
CREB3L1__chr11	0.348239	0.667231	1.91602	1.69558e-16	4.95327e-14
THY1__chr11	0.480012	0.637576	1.32825	0.000122707	0.00578768
MOXD1__chr6	0.356177	0.580144	1.62881	1.82118e-09	2.1419e-07
FAM46A__chr6	0.350697	0.569485	1.62386	3.77578e-09	4.16994e-07
LOXL1__chr15	0.309163	0.542872	1.75594	4.11619e-11	6.318e-09
GAS1__chr9	0.304863	0.495929	1.62673	2.8124e-08	2.68093e-06
PPAP2B__chr1	0.35294	0.489522	1.38698	0.000130313	0.00605186
SLIT3__chr5	0.251035	0.453324	1.80582	2.87575e-10	4.00659e-08
ADAM33__chr20	0.313609	0.436239	1.39103	0.000320448	0.0134976
CERCAM__chr9	0.252698	0.38716	1.5321	1.5535e-05	0.000896084
PFN2__chr3	0.275104	0.383642	1.39453	0.000687347	0.0246032
SFRP1__chr8	0.208064	0.339247	1.63049	3.52089e-06	0.00023843
HEG1__chr3	0.21151	0.310705	1.46899	0.000469134	0.0182338
NOVA1__chr14	0.196058	0.291859	1.48863	0.000452987	0.0176821
ARHGEF40__chr14	0.186244	0.27194	1.46013	0.000938207	0.0318217
SYNPO__chr5	0.181568	0.266224	1.46625	0.000996371	0.0331733
LRRN3__chr7	0.121333	0.252651	2.08229	2.37263e-08	2.33549e-06
TSPAN5__chr4	0.152006	0.246986	1.62485	7.51244e-05	0.00373806
SOD3__chr4	0.134096	0.233035	1.73782	1.84179e-05	0.00104245
RCN3__chr19	0.126014	0.210566	1.67098	0.000219748	0.00975511
PLXDC1__chr17	0.119173	0.196691	1.65046	0.000424595	0.0166456
LTBP2__chr14	0.0875109	0.187043	2.13736	6.75874e-07	5.23138e-05
NRXN2__chr11	0.094035	0.156608	1.66543	0.0012584	0.0401269
ST6GAL2__chr2	0.070883	0.125372	1.76871	0.00132421	0.0419302
GSTM5__chr1	0.062296	0.116137	1.86428	0.00101116	0.0335422
PENK__chr8	0.023993	0.113434	4.72782	4.55155e-11	6.75718e-09
MYRF__chr11	0.0446977	0.104688	2.34214	4.2024e-05	0.00216233
CLDN11__chr3	0.0247767	0.0850539	3.43282	1.77636e-06	0.000126667
KIAA1199__chr15	0.0255815	0.0798967	3.12322	7.53493e-06	0.000462521
CYP26B1__chr2	0.0229281	0.0767125	3.34578	6.78975e-06	0.000424055
CPZ__chr4	0.00613938	0.0635863	10.3571	6.48836e-10	8.27586e-08
DHRS3__chr1	0.0156226	0.0588357	3.76606	1.9038e-05	0.00107086
PARM1__chr4	0.0153486	0.0584374	3.80734	3.28503e-05	0.00173972
RSPO3__chr6	0.0123027	0.0406502	3.30417	0.00083076	0.0287151
