# Supplementary material for: Single-cell analysis of human fetal epicardium reveals its cellular composition and identifies CRIP1 as a modulator of EMT
Source: Stem Cell Reports. 2023 Jun 29;18(7):1421–35. doi: 10.1016/j.stemcr.2023.06.002 (PMC10362506; doi:10.1016/j.stemcr.2023.06.002)
Supplement: Table S3. Differentially expressed genes between epithelial and mesenchymal populations [file mmc4.xlsx]

## Sheet: Epi vs. Mes
Table S3.	Differentially expressed genes between epithelial and mesenchymal populations.						Related to Fig 3.
	mean.ncl	mean.cl	fc	pv	padj
UPK3B	0.018306	2.02548	110.646	0	0
SBSPON	0.0107231	1.20443	112.321	0	0
PLA2G2A	0.0110259	1.31752	119.493	0	0
TPM1	0.303905	4.30163	14.1545	0	0
CCDC80	0.560222	8.26945	14.761	0	0
ITLN1	0.040768	6.8315	167.57	0	0
MSLN	0.0109804	2.26711	206.47	0	0
MYRF	0.0680736	2.09265	30.741	0	0
TM4SF1	0.0911404	3.10077	34.0219	0	0
C3	0.106967	4.29983	40.1978	0	0
KRT8	0.0423467	1.83698	43.3794	0	0
IGFBP5	1.4228	7.889	5.5447	0	0
AQP1	0.0293367	1.57555	53.7057	0	0
S100A10	0.577399	3.50261	6.0662	0	0
SULF1	0.444477	4.25083	9.56366	0	0
SPOCK2	0.0330452	3.06597	92.781	0	0
PRG4	0.0609805	5.97351	97.9577	0	0
KRT19	0.00571595	0.963086	168.491	1.87708e-144	7.73016e-142
NPNT	0.0131508	0.96157	73.1185	1.09315e-133	4.12665e-131
ALDH1A2	0.482893	2.49893	5.17491	5.70568e-126	1.91457e-123
LAMA5	0.0330663	1.02249	30.9225	4.59166e-122	1.4345e-119
EZR	0.0291191	0.994908	34.1668	5.64037e-121	1.70339e-118
REEP1	0.00759825	0.790297	104.01	5.23036e-115	1.48085e-112
RDH10	0.0572197	1.10067	19.236	1.95196e-114	5.359e-112
FABP5	0.152605	1.41977	9.30357	2.02912e-107	5.40701e-105
PTPRF	0.0366634	0.910065	24.8222	5.97194e-103	1.54588e-100
CRIP1	0.070357	1.04469	14.8484	9.84416e-99	2.41049e-96
SFRP5	0.00389774	0.640709	164.38	1.8017e-97	4.18549e-95
BNC1	0.00539657	0.593889	110.049	1.30704e-87	2.88823e-85
SLPI	0.00375784	0.573966	152.738	3.40578e-86	7.34676e-84
PTGS1	0.0122421	0.644035	52.608	1.42699e-85	3.00664e-83
IL6ST	0.436694	1.91225	4.37892	4.76189e-83	9.80517e-81
CAV1	0.140641	1.12838	8.02314	1.35669e-79	2.67209e-77
REC8	0.0125535	0.596942	47.5518	2.07673e-78	3.91983e-76
LRP2	0.00425306	0.516996	121.559	1.11223e-75	2.05648e-73
BCAM	0.0134402	0.561774	41.7979	2.58292e-72	4.50025e-70
EFEMP1	0.0901864	0.896297	9.93827	4.95977e-71	8.47839e-69
MEDAG	0.0273004	0.631244	23.1222	8.49635e-71	1.4255e-68
INMT	0.0319374	0.631215	19.7641	3.05949e-67	5.03981e-65
PDPN	0.012722	0.503917	39.61	4.33543e-65	6.89105e-63
SPINT2	0.0242489	0.574049	23.6732	1.27203e-64	1.98699e-62
GJA1	0.0092444	0.487099	52.6912	1.44465e-64	2.21839e-62
KANK4	0.0127316	0.502831	39.4947	3.30379e-64	4.98872e-62
CARNS1	0.00528314	0.441935	83.65	1.64941e-63	2.44978e-61
CFI	0.0199875	0.536443	26.8389	6.02014e-63	8.79717e-61
ITGA3	0.0100265	0.47884	47.7575	6.88652e-63	9.90347e-61
C10orf116	0.00317436	0.399754	125.932	3.31483e-60	4.48244e-58
SLC9A3R1	0.0143999	0.485617	33.7236	1.54331e-59	2.02644e-57
CPA4	0.00376893	0.388595	103.105	3.11614e-57	3.97638e-55
UPK1B	0.00391447	0.390386	99.729	3.11614e-57	3.97638e-55
TMEM176B	0.0555892	0.647093	11.6406	9.84884e-57	1.23931e-54
KLK11	0.00408856	0.390759	95.5737	3.3357e-56	4.13993e-54
SMPD3	0.00263176	0.377816	143.56	1.56265e-55	1.88768e-53
PTK2B	0.0243323	0.504974	20.7532	1.59735e-55	1.90421e-53
C2orf40	0.00901547	0.404751	44.8952	1.00075e-53	1.17751e-51
COLEC12	0.0420209	0.56826	13.5233	1.12883e-52	1.26262e-50
GAS6	0.0569351	0.621278	10.912	1.92031e-52	2.1217e-50
PHGDH	0.24077	1.10764	4.60042	3.54235e-51	3.86671e-49
PLLP	0.00365817	0.348285	95.2074	9.61772e-51	1.03734e-48
MME	0.00646817	0.373489	57.7427	9.80628e-51	1.04523e-48
TLL1	0.00112941	0.327268	289.769	1.96502e-50	2.07013e-48
KRT18	0.0122284	0.406656	33.255	3.18066e-50	3.31227e-48
PROCR	0.0261733	0.479293	18.3123	4.99231e-50	5.13981e-48
CFH	0.0587804	0.605082	10.2939	2.27796e-49	2.31891e-47
SYT4	0.002064	0.322556	156.277	2.93359e-48	2.95315e-46
SLIT3	0.329859	1.26089	3.82251	3.69752e-48	3.68127e-46
EPHB6	0.0216416	0.444142	20.5226	5.13048e-48	5.05241e-46
CALB2	0.00423752	0.337525	79.6516	6.3692e-48	6.20484e-46
CCDC64	0.00146685	0.307195	209.426	1.33868e-47	1.26338e-45
TFPI2	0.00683121	0.346947	50.7886	3.93984e-47	3.67989e-45
CFB	0.00270152	0.31823	117.797	3.22526e-46	2.9516e-44
PKHD1L1	0.00102393	0.2859	279.218	3.9817e-46	3.60742e-44
RARRES2	0.108608	0.716697	6.59895	5.12473e-45	4.55197e-43
CLIC5	0.00720414	0.329168	45.6916	1.14449e-43	9.78212e-42
CGN	0.00592541	0.319513	53.9226	1.91875e-43	1.62466e-41
CDH3	0.0033773	0.301726	89.3394	2.31831e-43	1.92696e-41
BCHE	0.150219	0.801586	5.3361	3.79682e-43	3.1272e-41
HTRA1	0.0936051	0.640297	6.84041	3.30247e-41	2.60177e-39
C1S	0.175035	0.833786	4.76354	1.91424e-40	1.46975e-38
HPCAL1	0.0327537	0.430578	13.1459	4.10456e-40	3.12499e-38
UCHL1	0.113319	0.684149	6.03739	5.10708e-40	3.85585e-38
CXADR	0.0323922	0.424877	13.1167	1.00008e-39	7.48823e-38
CLDN1	0.00407845	0.288081	70.6349	1.06365e-39	7.89893e-38
LGALS3	0.0362434	0.434555	11.9899	2.36381e-38	1.69969e-36
HEG1	0.250162	0.957771	3.82861	3.02357e-37	2.14012e-35
PNOC	0.00282061	0.257489	91.2884	5.83641e-37	4.09906e-35
CLIC3	0.0039169	0.256974	65.6065	6.10441e-37	4.25431e-35
COL4A5	0.0439781	0.439217	9.98717	1.31742e-36	8.97432e-35
EFNB2	0.0506369	0.465492	9.19273	7.95936e-36	5.34161e-34
SELENBP1	0.168632	0.760502	4.50983	7.98324e-35	5.24117e-33
TNNT1	0.00102434	0.217734	212.56	1.00829e-34	6.57204e-33
HLA-C	0.0437366	0.425606	9.73112	1.69258e-34	1.09534e-32
FGF9	0.00320699	0.233489	72.8064	3.37703e-34	2.13957e-32
CLDN15	0.0172291	0.319248	18.5296	7.2674e-34	4.5724e-32
CA9	0.000796641	0.213186	267.607	8.95858e-34	5.59757e-32
IFITM2	0.704715	1.70819	2.42395	1.19974e-33	7.44499e-32
PCLO	0.00425457	0.244877	57.5562	2.33407e-33	1.42883e-31
NSG1	0.0137974	0.29776	21.5809	5.2217e-33	3.17507e-31
DMKN	0.011621	0.284808	24.5081	6.46608e-33	3.90552e-31
TMEM176A	0.0809073	0.52044	6.43255	1.14855e-32	6.89132e-31
CCL21	0.0312163	0.365271	11.7013	1.23867e-32	7.38311e-31
NMU	0.00534293	0.238017	44.548	1.42936e-32	8.40908e-31
NPR3	0.00517539	0.240132	46.3988	1.42935e-32	8.40908e-31
ANXA3	0.0151902	0.296671	19.5304	4.92359e-32	2.85947e-30
CTXN1	0.0311481	0.363386	11.6664	6.68328e-32	3.85672e-30
PTPRQ	0.00143822	0.209236	145.482	1.31468e-31	7.35249e-30
TGM1	0.00133385	0.206895	155.111	1.31468e-31	7.35249e-30
SEMA3C	0.554592	1.42499	2.56944	1.50826e-31	8.38335e-30
SMTNL2	0.0137758	0.285579	20.7304	2.27437e-31	1.25645e-29
ANXA2	0.724915	1.69005	2.33137	2.76863e-31	1.52023e-29
LGALS3BP	0.0834947	0.508567	6.09102	1.12698e-30	6.15088e-29
GOLGA8B	0.00251356	0.202939	80.7376	1.48787e-30	8.07191e-29
GPM6A	0.0031931	0.21024	65.8418	1.57778e-30	8.50876e-29
DSP	0.00925761	0.254704	27.513	2.23203e-30	1.19658e-28
C17orf76-AS1	0.554316	1.40095	2.52734	2.82478e-30	1.50544e-28
FAM84B	0.0408129	0.376934	9.23567	4.39393e-30	2.31448e-28
CDON	0.0933945	0.52252	5.59477	5.08405e-30	2.66251e-28
KIAA1244	0.0040735	0.223905	54.9663	9.20206e-30	4.79142e-28
NPHS1	0.00340383	0.217382	63.864	1.15584e-29	5.98397e-28
LRRN4	0.00293788	0.207689	70.6936	1.29612e-29	6.67207e-28
APLP2	0.305008	0.959641	3.14628	2.98495e-29	1.52789e-27
IL18	0.00439315	0.213304	48.5538	7.22854e-29	3.65869e-27
SULF2	0.0225972	0.3021	13.3689	1.17898e-28	5.9342e-27
HLA-B	0.0966641	0.523188	5.41243	1.40562e-28	6.99723e-27
PDZK1IP1	0.0011047	0.185043	167.504	7.23003e-28	3.54076e-26
SOX6	0.0366798	0.343484	9.36437	1.26885e-27	6.11479e-26
GFPT2	0.0575321	0.40277	7.00079	4.79577e-27	2.263e-25
MYH9	0.502386	1.25878	2.5056	5.52689e-27	2.58111e-25
SAT1	0.134281	0.584393	4.352	1.07807e-26	5.00887e-25
KRT7	0.00654831	0.208867	31.8963	6.36189e-26	2.92582e-24
RSPO1	0.000357909	0.152114	425.007	1.0839e-25	4.95966e-24
HLA-A	0.0888924	0.465401	5.23556	2.17614e-25	9.90745e-24
IGFBP4	0.63341	1.44175	2.27617	2.2544e-25	1.02124e-23
CD151	0.227959	0.754885	3.3115	2.87763e-25	1.29066e-23
RASSF7	0.00275716	0.178529	64.7509	4.63177e-25	2.05705e-23
C1QL1	0.0122126	0.230767	18.8957	5.12627e-25	2.26556e-23
PLXNB1	0.0137073	0.235217	17.16	6.38272e-25	2.80716e-23
CRIM1	0.138792	0.576947	4.15692	9.06529e-25	3.94863e-23
PLOD2	0.176828	0.645665	3.65137	3.07939e-24	1.3349e-22
MYL9	0.213858	0.716561	3.35063	3.62444e-24	1.55628e-22
IQCA1	0.00588605	0.189911	32.2645	5.88197e-24	2.51371e-22
TSPAN3	0.267564	0.80681	3.0154	8.55947e-24	3.64079e-22
LRRTM1	0.0133081	0.224122	16.841	9.06621e-24	3.83831e-22
NECAB1	0.0049717	0.186904	37.5936	9.86169e-24	4.15567e-22
MEGF6	0.0252295	0.273126	10.8257	1.30756e-23	5.48447e-22
FRAS1	0.0612439	0.375406	6.12969	1.48354e-23	6.19394e-22
CD9	0.0103265	0.20689	20.0348	3.45187e-23	1.43458e-21
DFNA5	0.0163451	0.229146	14.0193	6.58757e-23	2.71288e-21
ST3GAL1	0.0760647	0.403329	5.30244	8.16285e-23	3.3464e-21
LGALS8	0.0762943	0.411698	5.39619	1.20701e-22	4.92591e-21
ROR1	0.0481868	0.328031	6.80748	2.37075e-22	9.50397e-21
MYLK3	0.0117668	0.205857	17.4947	2.92862e-22	1.16887e-20
ZBTB7C	0.00589237	0.176034	29.8749	3.12004e-22	1.23981e-20
RAB11FIP1	0.0253518	0.258812	10.2088	3.49283e-22	1.38188e-20
B2M	0.558091	1.24864	2.23733	9.67304e-22	3.7452e-20
CLU	0.0477616	0.326963	6.84573	9.95818e-22	3.8392e-20
AMOTL2	0.233776	0.717747	3.07024	1.31772e-21	5.05869e-20
LY6E	0.153229	0.562758	3.67265	1.5277e-21	5.84006e-20
TIMP3	0.264185	0.770277	2.91568	1.77588e-21	6.76026e-20
PERP	0.0113024	0.203491	18.0042	1.83681e-21	6.96297e-20
TSPAN7	0.00315804	0.152761	48.3719	1.90154e-21	7.14851e-20
ARHGAP23	0.114129	0.482341	4.22627	2.77528e-21	1.03474e-19
COL11A1	0.0226962	0.242647	10.6911	2.86966e-21	1.06554e-19
CCDC85C	0.00969161	0.185088	19.0977	3.18591e-21	1.17814e-19
ID4	0.243559	0.725032	2.97682	3.32255e-21	1.21872e-19
KIAA1522	0.00715327	0.180049	25.1702	4.32275e-21	1.5792e-19
AGTR1	0.00265297	0.148824	56.0974	1.50473e-20	5.38848e-19
GPNMB	0.0250997	0.232631	9.26827	1.1543e-19	4.06925e-18
PPL	0.00276734	0.140463	50.7573	1.18449e-19	4.1595e-18
FLRT2	0.338074	0.864439	2.55695	1.39671e-19	4.84835e-18
KRT5	0.00198177	0.136011	68.631	1.53462e-19	5.28654e-18
MAF	0.144371	0.51172	3.54448	3.04368e-19	1.04059e-17
CYBRD1	0.28081	0.76732	2.73252	3.33635e-19	1.13637e-17
AMHR2	0.00401666	0.150911	37.5712	3.73395e-19	1.26703e-17
SYNE1	0.0849334	0.393544	4.63356	3.81476e-19	1.28962e-17
CAV2	0.0728652	0.362979	4.98152	4.86219e-19	1.6376e-17
LOC646762	0.0341016	0.263838	7.7368	5.43255e-19	1.82292e-17
ARL4D	0.152556	0.525995	3.44789	5.80828e-19	1.94181e-17
THBD	0.0346122	0.263307	7.60733	9.30007e-19	3.0864e-17
EFNA5	0.0955148	0.406009	4.25075	9.7882e-19	3.23654e-17
RERG	0.0153382	0.19714	12.8529	1.01225e-18	3.33492e-17
DOCK11	0.0434297	0.285638	6.57701	1.15939e-18	3.77966e-17
C1orf168	0.0014159	0.127439	90.0054	1.39032e-18	4.51479e-17
FLRT3	0.018676	0.209285	11.2061	1.61522e-18	5.2264e-17
PODXL	0.0144294	0.189016	13.0993	2.50783e-18	8.05705e-17
PRSS23	0.0493476	0.298334	6.04556	2.70693e-18	8.666e-17
SLC39A8	0.00631902	0.15367	24.3187	2.80657e-18	8.95336e-17
COL4A6	0.00329872	0.140441	42.5743	4.64696e-18	1.46186e-16
SLC4A4	0.0164693	0.195195	11.8521	4.92317e-18	1.53807e-16
ARHGAP32	0.0727101	0.350862	4.82549	5.79817e-18	1.8052e-16
ALDH3B1	0.00294634	0.127947	43.4256	7.21265e-18	2.2379e-16
AGRN	0.0794863	0.358433	4.50937	1.08079e-17	3.33059e-16
MMP24	0.00119252	0.121573	101.946	1.15887e-17	3.54707e-16
C10orf54	0.0193397	0.204852	10.5923	1.71229e-17	5.1934e-16
GAS1	0.379313	0.895554	2.36099	1.71394e-17	5.1934e-16
CCL4	0.00365027	0.131145	35.9276	3.48683e-17	1.05302e-15
SIRPA	0.0770127	0.3485	4.52522	4.39718e-17	1.32354e-15
SH3BP4	0.0599952	0.305274	5.08831	5.5297e-17	1.65891e-15
TEK	0.0250677	0.210626	8.4023	6.43205e-17	1.92325e-15
ENO1	0.522644	1.09797	2.10081	8.93005e-17	2.66139e-15
CBLN2	0.00939109	0.152574	16.2467	2.0683e-16	6.10383e-15
FABP4	0.0106401	0.159751	15.0141	2.19868e-16	6.46755e-15
PRR15	0.00019139	0.0927568	484.649	4.33475e-16	1.25514e-14
MT2A	0.0234971	0.199378	8.48521	4.33619e-16	1.25514e-14
LAMA3	0.00212586	0.111002	52.2153	6.31945e-16	1.81184e-14
SECTM1	0.0016764	0.107264	63.9845	7.94525e-16	2.26365e-14
NPC2	0.11101	0.398631	3.59094	1.06255e-15	3.01776e-14
GCA	0.0111853	0.153114	13.6889	1.29298e-15	3.62675e-14
GLS	0.136084	0.447138	3.28575	3.8027e-15	1.04086e-13
TNFSF14	0.00248251	0.101233	40.7786	4.9847e-15	1.36028e-13
CXCL14	0.00124348	0.101632	81.732	6.52919e-15	1.76581e-13
MMP28	0.00119264	0.10413	87.3101	6.52912e-15	1.76581e-13
USP25	0.0697789	0.308968	4.42781	6.96942e-15	1.87925e-13
PHYHIP	0.00445165	0.117723	26.4448	7.43474e-15	1.99878e-13
TGFB2	0.047666	0.250409	5.2534	8.82403e-15	2.35828e-13
SLC38A1	0.0144857	0.161104	11.1216	1.24645e-14	3.31167e-13
PDLIM4	0.0170912	0.162936	9.53331	1.96463e-14	5.18937e-13
SDPR	0.018578	0.17728	9.54248	2.77766e-14	7.25233e-13
CANX	0.391894	0.847077	2.16149	3.1135e-14	8.10584e-13
SDC4	0.0141061	0.154213	10.9324	3.18567e-14	8.24633e-13
HINT1	0.10008	0.356454	3.5617	3.5417e-14	9.14182e-13
DPP6	0.00640796	0.126857	19.7968	3.63106e-14	9.34586e-13
FAM110C	0.00204503	0.100302	49.047	3.90256e-14	1.00162e-12
COBLL1	0.00942738	0.136086	14.4352	4.50452e-14	1.1496e-12
BMP3	0.00126724	0.0959652	75.728	5.33458e-14	1.35762e-12
PLEKHH2	0.0344086	0.212371	6.17203	5.61774e-14	1.41993e-12
EFNB3	0.0297239	0.201967	6.79477	5.66767e-14	1.42241e-12
WWC1	0.0295621	0.206514	6.98575	5.66764e-14	1.42241e-12
IL1RAP	0.0131028	0.146692	11.1954	8.13217e-14	2.02411e-12
SLITRK5	0.00697432	0.125336	17.9711	1.00814e-13	2.48875e-12
CDK2AP2	0.0553626	0.259985	4.69604	1.39792e-13	3.44163e-12
TMEM123	0.0857372	0.325091	3.79172	1.45349e-13	3.56873e-12
RIN2	0.0688606	0.29047	4.21824	1.66604e-13	4.06856e-12
ITPR2	0.0137575	0.14882	10.8174	1.68543e-13	4.10484e-12
CYSTM1	0.0176129	0.158028	8.97226	1.87824e-13	4.56217e-12
ST3GAL5	0.0126427	0.139775	11.0558	2.07297e-13	5.00829e-12
TMEM98	0.215295	0.557167	2.58793	2.2389e-13	5.3948e-12
CAPN2	0.304745	0.697194	2.2878	2.26612e-13	5.4459e-12
BEX4	0.0928906	0.339403	3.6538	2.36202e-13	5.66135e-12
B3GNT7	0.0077335	0.124718	16.127	2.62671e-13	6.27916e-12
PDZD2	0.0393191	0.2209	5.61813	2.89733e-13	6.90784e-12
MGARP	0.00151881	0.0900094	59.2631	4.33048e-13	1.02172e-11
FRMD4B	0.0204676	0.164534	8.03875	4.37491e-13	1.02952e-11
NXPH2	0.00600756	0.112865	18.7871	5.26184e-13	1.22867e-11
ATP7B	0.0153583	0.147656	9.61413	6.65396e-13	1.54181e-11
PARD6B	0.00382449	0.101436	26.5227	7.24722e-13	1.67073e-11
DAPK1	0.0212145	0.167679	7.90398	7.69293e-13	1.76451e-11
SCN3B	0.0172574	0.157937	9.15185	9.11159e-13	2.07937e-11
ASS1	0.0496785	0.23644	4.75941	1.19706e-12	2.71814e-11
TXNRD1	0.0494816	0.235963	4.7687	1.19706e-12	2.71814e-11
MST4	0.00948803	0.122517	12.9128	1.51563e-12	3.43291e-11
SLC48A1	0.0283509	0.183158	6.46039	1.55405e-12	3.51114e-11
FAM65B	0.0143782	0.142388	9.90304	1.72749e-12	3.88363e-11
CD47	0.154807	0.437865	2.82846	1.97072e-12	4.3977e-11
ZNF395	0.183768	0.484017	2.63384	2.22475e-12	4.95239e-11
COL18A1	0.144592	0.423418	2.92836	2.70021e-12	5.98139e-11
C2	6.12455e-05	0.0718003	1172.33	3.00431e-12	6.60657e-11
LAMB3	0.00157778	0.0804656	50.9991	3.49003e-12	7.6561e-11
CUX1	0.25821	0.603722	2.33811	3.53657e-12	7.73945e-11
TCEAL2	0.000674907	0.0802372	118.886	4.1405e-12	8.95313e-11
PLEK2	0.000488793	0.0795958	162.842	4.14052e-12	8.95313e-11
TNFRSF8	0.000979676	0.0772166	78.8185	4.14058e-12	8.95313e-11
HDGF	0.215994	0.535897	2.48108	5.16669e-12	1.10925e-10
NRP2	0.0326654	0.19263	5.89707	5.59723e-12	1.19884e-10
NAV2	0.0120273	0.130827	10.8775	5.85413e-12	1.24796e-10
DPP4	0.0122092	0.133415	10.9275	5.85408e-12	1.24796e-10
FXYD7	0.00474568	0.10052	21.1813	7.65864e-12	1.625e-10
ANXA11	0.199922	0.501666	2.5093	7.71859e-12	1.63389e-10
PDLIM5	0.0687422	0.262357	3.81654	1.11014e-11	2.33904e-10
BEX2	0.00212895	0.0817869	38.4166	1.77556e-11	3.71515e-10
MT1E	0.00205051	0.0849208	41.4146	1.77553e-11	3.71515e-10
NEO1	0.0668087	0.260709	3.90233	1.9127e-11	3.99287e-10
AHNAK2	0.00902818	0.109899	12.1729	2.15745e-11	4.48315e-10
IFI27	0.00883822	0.110163	12.4644	2.15745e-11	4.48315e-10
CCNYL1	0.0286477	0.172191	6.01063	2.51992e-11	5.17698e-10
SNHG8	0.0858522	0.298103	3.47229	2.71508e-11	5.55273e-10
HS6ST3	0.000164337	0.0612079	372.454	2.74132e-11	5.5812e-10
SPRR2F	0.000157729	0.0644867	408.844	2.74123e-11	5.5812e-10
STX11	0.0158937	0.134407	8.45665	2.96759e-11	6.02834e-10
NPY	0.000401642	0.0717221	178.572	3.51046e-11	7.09959e-10
PLEKHB1	0.00103061	0.0656689	63.7185	3.51061e-11	7.09959e-10
APOA1BP	0.0366407	0.186762	5.09713	4.12469e-11	8.32288e-10
DAB2	0.215319	0.516427	2.39843	4.36814e-11	8.79453e-10
KDR	0.00964761	0.110578	11.4617	4.75973e-11	9.54052e-10
FZD6	0.00322907	0.0782983	24.2479	7.17405e-11	1.43481e-09
CDC42EP3	0.0430731	0.203202	4.71761	8.50566e-11	1.69365e-09
RGS5	0.329565	0.677642	2.05617	9.7297e-11	1.93314e-09
TSPO	0.0199442	0.13779	6.90878	1.03832e-10	2.05398e-09
OBSL1	0.197703	0.476984	2.41263	1.07369e-10	2.11931e-09
TRNP1	0.0136638	0.125097	9.15531	1.10796e-10	2.1822e-09
PTGIS	0.215498	0.51162	2.37413	1.16106e-10	2.28183e-09
RELN	0.00238614	0.0769265	32.2389	1.33652e-10	2.61531e-09
SEMA3F	0.00226339	0.0769715	34.0072	1.33652e-10	2.61531e-09
RBP1	0.14434	0.386893	2.68043	1.43756e-10	2.80697e-09
C1orf63	0.13542	0.374104	2.76255	1.86673e-10	3.62932e-09
DLGAP2	0.00111277	0.0721793	64.8646	2.20886e-10	4.27612e-09
ARHGAP28	0.0452355	0.202964	4.48682	2.29823e-10	4.43966e-09
LINC00842	0.00358802	0.0858723	23.9331	2.44774e-10	4.70841e-09
MPP7	0.00337012	0.0848359	25.173	2.44775e-10	4.70841e-09
KIAA1211L	9.30045e-05	0.0567529	610.217	2.50121e-10	4.80106e-09
DSG2	0.0481724	0.206598	4.28872	2.50976e-10	4.80729e-09
C21orf62	0.00911823	0.111677	12.2477	2.59007e-10	4.95065e-09
THSD4	0.0328905	0.16911	5.14161	2.94038e-10	5.58487e-09
MYO5B	0.000583628	0.0663583	113.7	2.95893e-10	5.60835e-09
TJP2	0.0308104	0.166232	5.3953	3.37205e-10	6.37803e-09
IQGAP1	0.28035	0.597421	2.13098	3.64117e-10	6.85375e-09
PAWR	0.0152566	0.123169	8.07313	3.64625e-10	6.85375e-09
GPR126	0.0151048	0.128499	8.50716	3.64621e-10	6.85375e-09
FAM107B	0.0282817	0.160574	5.67769	3.78889e-10	7.09243e-09
ITGB8	0.0601159	0.233481	3.88384	3.82962e-10	7.15389e-09
DISP1	0.0113123	0.117504	10.3873	4.0059e-10	7.4678e-09
PDLIM1	0.103641	0.312008	3.01047	4.43032e-10	8.24203e-09
PLP2	0.0413721	0.192681	4.65726	4.924e-10	9.12299e-09
ATP1A1	0.0791949	0.268409	3.38922	4.96898e-10	9.18754e-09
BIRC3	0.00317623	0.0746056	23.4887	5.10318e-10	9.37829e-09
LRRC61	0.00294228	0.0741984	25.218	5.1032e-10	9.37829e-09
LSR	0.00291296	0.0756743	25.9785	5.10315e-10	9.37829e-09
BDKRB1	0.00882016	0.101165	11.4697	6.66248e-10	1.21698e-08
BNC2	0.21743	0.497641	2.28874	6.81415e-10	1.23968e-08
IL16	0.00406715	0.0849556	20.8882	7.32667e-10	1.33025e-08
JUP	0.0449325	0.199037	4.42969	7.48587e-10	1.35644e-08
FAM200B	0.0595465	0.223519	3.75368	8.64274e-10	1.55982e-08
CRYAB	0.175836	0.422518	2.40291	1.08316e-09	1.95097e-08
SGK223	0.0208146	0.137737	6.61734	1.17527e-09	2.1085e-08
PTPRK	0.0408757	0.18311	4.47967	1.17909e-09	2.11117e-08
LMO4	0.238094	0.518875	2.17929	1.39003e-09	2.46934e-08
LOC150622	0.00173724	0.0633752	36.4804	1.73025e-09	3.04389e-08
SUSD3	0.00151271	0.0642729	42.4885	1.73024e-09	3.04389e-08
RHPN2	0.00520696	0.0817594	15.7019	1.97389e-09	3.45239e-08
C19orf33	0	0.0506816	Inf	2.28218e-09	3.98392e-08
UTRN	0.135254	0.356198	2.63356	2.3602e-09	4.1122e-08
WT1	0.0845378	0.268225	3.17284	2.36556e-09	4.11363e-08
SLC34A2	0.000560481	0.0627709	111.995	2.47705e-09	4.27491e-08
SLITRK2	0.000948981	0.0560725	59.0871	2.47718e-09	4.27491e-08
ANO5	0.00086156	0.0576977	66.9689	2.47715e-09	4.27491e-08
PDGFC	0.0373764	0.168222	4.50075	2.51905e-09	4.33889e-08
CSDC2	0.0163605	0.112826	6.89623	2.86386e-09	4.92345e-08
S100A16	0.0852451	0.26796	3.1434	2.92741e-09	5.02317e-08
BMP4	0.242749	0.520895	2.14581	2.9862e-09	5.11436e-08
SEZ6L2	0.0204488	0.126868	6.20416	3.03265e-09	5.17436e-08
FGFRL1	0.0204319	0.129145	6.32075	3.03264e-09	5.17436e-08
BHLHE41	0.00305123	0.0701437	22.9887	3.5704e-09	6.06901e-08
CDH1	0.00267668	0.0726422	27.1389	3.57035e-09	6.06901e-08
SMOC2	0.303528	0.611861	2.01583	3.65479e-09	6.20083e-08
PTTG1IP	0.274832	0.568647	2.06907	3.68437e-09	6.23932e-08
WASF1	0.032439	0.162714	5.016	3.7378e-09	6.31187e-08
MTUS1	0.0463961	0.1897	4.0887	4.33176e-09	7.29475e-08
TGM2	0.0304847	0.154451	5.06651	4.46312e-09	7.50202e-08
SEMA6D	0.136631	0.355792	2.60403	4.63995e-09	7.7848e-08
ARL4C	0.00446345	0.0784146	17.5682	4.69643e-09	7.865e-08
PCDH20	0.0112119	0.0971526	8.66512	5.2419e-09	8.76229e-08
MAL2	0.0444266	0.185521	4.17591	5.588e-09	9.28941e-08
VASN	0.0469881	0.193058	4.10865	5.78331e-09	9.59649e-08
INADL	0.0220519	0.129497	5.87235	7.42011e-09	1.22229e-07
GABRB2	0.0150737	0.113846	7.55264	7.50034e-09	1.23327e-07
FOXC1	0.0430452	0.177229	4.11727	9.67823e-09	1.58276e-07
SLCO3A1	0.0119769	0.100623	8.40141	9.69866e-09	1.58324e-07
SLC44A2	0.182644	0.424365	2.32346	1.01962e-08	1.65849e-07
CRIP2	0.180115	0.412894	2.29239	1.29588e-08	2.08909e-07
TPD52L1	0.00160734	0.056597	35.2117	1.33834e-08	2.1537e-07
ODC1	0.0385021	0.165616	4.30147	1.58349e-08	2.5347e-07
BAIAP2	0.023371	0.131049	5.60734	1.71855e-08	2.74121e-07
KTN1	0.177861	0.408192	2.295	1.79543e-08	2.85881e-07
SLC25A23	0.0784236	0.244075	3.11227	1.92288e-08	3.04568e-07
AP1G2	0.0188855	0.118485	6.27384	2.01783e-08	3.18494e-07
MUC16	0.000456882	0.0562302	123.074	2.05693e-08	3.22991e-07
CPB1	0.00071069	0.0515712	72.5649	2.05701e-08	3.22991e-07
HOOK1	0.000715191	0.0558848	78.1397	2.05693e-08	3.22991e-07
KLK7	0.000206982	0.0480775	232.278	2.08223e-08	3.26384e-07
FAM155A	0.0265298	0.135632	5.11244	2.22251e-08	3.45978e-07
FLOT2	0.0261149	0.137692	5.27255	2.2225e-08	3.45978e-07
SLC16A1	0.0453592	0.176532	3.89187	2.30328e-08	3.57936e-07
RNH1	0.187207	0.41732	2.22919	2.39667e-08	3.70543e-07
NDRG1	0.0927763	0.263457	2.8397	2.39264e-08	3.70543e-07
UCP2	0.00718255	0.0808438	11.2556	2.41202e-08	3.72053e-07
TRAF5	0.0636506	0.21024	3.30303	2.41465e-08	3.72053e-07
SH3TC2	0.00307746	0.0629826	20.4658	2.45113e-08	3.75125e-07
FBP1	0.00294164	0.0620682	21.0998	2.45115e-08	3.75125e-07
CDH6	0.00289897	0.0681099	23.4945	2.45105e-08	3.75125e-07
S1PR1	0.00284345	0.0680736	23.9405	2.45105e-08	3.75125e-07
PPP2R5A	0.0237108	0.134882	5.68864	2.56642e-08	3.92104e-07
RBM47	0.00568306	0.0782011	13.7604	2.84436e-08	4.3238e-07
CHP1	0.110562	0.295101	2.66909	2.84174e-08	4.3238e-07
TPP1	0.0545488	0.195794	3.58933	2.8609e-08	4.34167e-07
RALGAPA2	0.0317245	0.14949	4.71211	3.12412e-08	4.73319e-07
C1orf198	0.181701	0.402626	2.21588	4.03242e-08	6.04863e-07
PODN	0.0206935	0.113249	5.47268	4.83903e-08	7.2108e-07
ST6GAL1	0.0202488	0.117685	5.81196	4.83899e-08	7.2108e-07
BHLHE40	0.00765822	0.0857479	11.1969	4.92401e-08	7.32537e-07
PLEC	0.191116	0.416217	2.17783	5.12857e-08	7.5923e-07
MARCH1	0.00208986	0.0603204	28.8634	5.22249e-08	7.70615e-07
KCNMA1	0.00183808	0.062858	34.1976	5.22241e-08	7.70615e-07
SLC16A7	0.0162175	0.102174	6.30019	5.34146e-08	7.85611e-07
BCR	0.0160233	0.106113	6.62244	5.34141e-08	7.85611e-07
APLP1	0.0337557	0.14834	4.39453	6.0165e-08	8.80606e-07
WASF3	0.0334763	0.148502	4.43603	6.0165e-08	8.80606e-07
TGFB3	0.0765087	0.232305	3.03633	6.69853e-08	9.77273e-07
CD200	0.124395	0.314133	2.52529	7.24392e-08	1.05497e-06
WNT2B	0.0260073	0.133264	5.12409	7.98036e-08	1.15683e-06
NKX3-1	0.00839804	0.0872668	10.3913	9.58375e-08	1.38483e-06
COL2A1	0.00171604	0.0507765	29.5893	1.01988e-07	1.46901e-06
PRDX5	0.24382	0.494254	2.02713	1.07354e-07	1.54386e-06
SNCA	0.0348929	0.151022	4.32817	1.12446e-07	1.61451e-06
CCDC109B	0.0109477	0.0864818	7.89953	1.21328e-07	1.7338e-06
TBX18	0.241253	0.484261	2.00727	1.38332e-07	1.97368e-06
TRANK1	0.0444879	0.163468	3.67444	1.56674e-07	2.22837e-06
LPL	0.00282114	0.0585824	20.7655	1.64627e-07	2.3378e-06
COBL	0.000994586	0.0454172	45.6644	1.69146e-07	2.38702e-06
ABCA12	0.000660363	0.0455072	68.9124	1.69147e-07	2.38702e-06
LPAR5	0.000688115	0.0481348	69.9517	1.69142e-07	2.38702e-06
SAMD12	0.000593588	0.0457425	77.061	1.69146e-07	2.38702e-06
GKAP1	0.00470648	0.060005	12.7495	1.79969e-07	2.52403e-06
PTPRB	0.00464171	0.0634545	13.6705	1.79965e-07	2.52403e-06
NPR1	0.0206003	0.109431	5.31212	1.85711e-07	2.60053e-06
PTGDS	0.000339841	0.0386551	113.745	1.89995e-07	2.64824e-06
KLK5	0.000179393	0.0420543	234.426	1.89987e-07	2.64824e-06
CYP4B1	0.00010458	0.0412912	394.829	1.89989e-07	2.64824e-06
NTNG1	0.0331994	0.144595	4.35534	1.95366e-07	2.71475e-06
USP13	0.0481634	0.170159	3.53295	1.96428e-07	2.72116e-06
TOB1	0.0483047	0.172198	3.56483	1.96428e-07	2.72116e-06
DHCR7	0.0118479	0.0887146	7.48777	2.11093e-07	2.91985e-06
LEPR	0.176662	0.386372	2.18707	2.2279e-07	3.07695e-06
CAPN6	0.0287515	0.129772	4.51359	2.26204e-07	3.11934e-06
CYP4X1	0.0234692	0.116037	4.94424	2.35386e-07	3.23121e-06
HMGA1	0.00811215	0.0749632	9.24086	2.53328e-07	3.45656e-06
COL8A2	0.00802707	0.0752082	9.36931	2.53328e-07	3.45656e-06
PLA2G12A	0.0774689	0.221505	2.85928	2.58501e-07	3.51654e-06
CSF1	0.0426792	0.163783	3.83753	2.71297e-07	3.66859e-06
KIAA1598	0.0211328	0.112991	5.3467	2.75677e-07	3.72226e-06
NFATC2	0.00653848	0.0683983	10.4609	3.39068e-07	4.53761e-06
CELSR1	0.00188095	0.0527767	28.0585	3.67791e-07	4.89308e-06
SMPDL3B	0.00188374	0.0580283	30.8048	3.67777e-07	4.89308e-06
EMCN	0.0217969	0.114368	5.247	4.03847e-07	5.3492e-06
ATP2B4	0.166925	0.363728	2.179	4.14777e-07	5.47795e-06
EFNA1	0.00519408	0.0640028	12.3223	4.16497e-07	5.48468e-06
OCIAD2	0.00520685	0.0641983	12.3296	4.16496e-07	5.48468e-06
CAST	0.142372	0.32215	2.26273	4.5335e-07	5.94407e-06
SHB	0.0128166	0.0911815	7.11432	5.87553e-07	7.65933e-06
CMYA5	0.0302696	0.134942	4.45799	5.91092e-07	7.69438e-06
CPE	0.222794	0.446922	2.00598	6.27071e-07	8.12771e-06
CLTB	0.0914376	0.243955	2.66799	6.48665e-07	8.37166e-06
CALCOCO1	0.112553	0.281821	2.50389	6.70807e-07	8.63283e-06
C1RL	0.0281562	0.126037	4.47635	7.52934e-07	9.6623e-06
STXBP2	0.00171092	0.0453443	26.5029	7.63439e-07	9.76943e-06
HCP5	0.00117851	0.0490648	41.6331	7.63415e-07	9.76943e-06
ALDH3A2	0.0527207	0.166635	3.16071	8.20596e-07	1.04713e-05
LOC283070	0.0523518	0.171396	3.27392	8.20593e-07	1.04713e-05
TES	0.0231152	0.112472	4.86574	8.35203e-07	1.06427e-05
TUFT1	0.00595738	0.066654	11.1885	8.90349e-07	1.12661e-05
UHRF1BP1	0.0137587	0.0910777	6.61965	9.44344e-07	1.19161e-05
KLK10	0.00267108	0.0544699	20.3925	1.07779e-06	1.35433e-05
GPI	0.16088	0.347357	2.15911	1.1402e-06	1.43078e-05
FRY	0.0190889	0.101532	5.3189	1.185e-06	1.48084e-05
EIF2AK1	0.155072	0.340491	2.19569	1.24954e-06	1.55506e-05
SLC7A4	0.000365766	0.046951	128.363	1.37406e-06	1.69846e-05
MGAT4A	0.000806965	0.0408121	50.5748	1.37414e-06	1.69846e-05
FAM167A	0.000486041	0.0429485	88.364	1.37411e-06	1.69846e-05
CAPG	0.0329324	0.129005	3.91726	1.43729e-06	1.77409e-05
PAPLN	0.0122182	0.082335	6.73869	1.54096e-06	1.89432e-05
ATP11A	0.0419302	0.152933	3.64732	1.74463e-06	2.13888e-05
PIM3	0.0305417	0.124027	4.06089	1.87731e-06	2.29224e-05
BNIP3	0.0966571	0.243571	2.51995	2.19149e-06	2.66508e-05
ASPH	0.096619	0.24361	2.52134	2.19149e-06	2.66508e-05
MYO1D	0.00877052	0.0716201	8.166	2.2706e-06	2.75759e-05
SLK	0.108714	0.256556	2.35992	2.42587e-06	2.94222e-05
PGM1	0.0730545	0.202316	2.76939	2.4406e-06	2.95613e-05
TOR1AIP2	0.165142	0.348175	2.10833	2.46841e-06	2.98583e-05
ISYNA1	0.0645445	0.194273	3.0099	2.48625e-06	3.00339e-05
MLLT4	0.121314	0.278752	2.29778	3.08101e-06	3.69233e-05
RNASET2	0.0375766	0.136552	3.63396	3.16997e-06	3.79391e-05
DDX10	0.0470405	0.155344	3.30235	3.28147e-06	3.91186e-05
C14orf159	0.034707	0.134363	3.87135	3.27749e-06	3.91186e-05
PRDX2	0.0850486	0.220435	2.59187	3.7212e-06	4.41862e-05
LXN	0.0139299	0.083107	5.9661	3.84302e-06	4.53947e-05
COL9A3	0.0919072	0.2283	2.48403	3.95624e-06	4.66106e-05
APOBEC3C	0.0113434	0.0805663	7.10245	4.0456e-06	4.76015e-05
CTIF	0.0387625	0.135457	3.49453	4.07462e-06	4.78807e-05
FAM60A	0.02709	0.111814	4.12749	4.25277e-06	4.98449e-05
C1GALT1	0.0218384	0.102071	4.6739	5.008e-06	5.80953e-05
ERBB4	0.00166046	0.0426908	25.7102	5.59142e-06	6.45328e-05
SGIP1	0.00472947	0.0522299	11.0435	6.13636e-06	7.05525e-05
SH2D4A	0.0121654	0.077628	6.38105	6.42022e-06	7.37226e-05
FAM134B	0.0031862	0.0452161	14.1912	6.84614e-06	7.83157e-05
SLC4A2	0.0627745	0.178016	2.8358	7.14757e-06	8.15579e-05
WDR6	0.1207	0.272071	2.25411	7.25648e-06	8.26965e-05
TSC22D1	0.0867922	0.217672	2.50796	7.43489e-06	8.44293e-05
PECAM1	0.0251793	0.108783	4.32036	7.43649e-06	8.44293e-05
GSTT1	0.0206184	0.0935807	4.53869	8.73403e-06	9.80549e-05
TFRC	0.0230605	0.103604	4.49269	9.57128e-06	0.000107189
SH3GLB2	0.031871	0.117179	3.67667	9.92832e-06	0.00011105
PHLPP2	0.0292105	0.114717	3.92724	1.01089e-05	0.000112931
ETS2	0.0412169	0.139383	3.3817	1.05369e-05	0.00011699
ZC3H12A	0.0109198	0.0681675	6.24256	1.06335e-05	0.000117919
MT1F	0.00099017	0.033038	33.366	1.09947e-05	0.000121478
PPM1H	0.00100562	0.0360282	35.8269	1.09942e-05	0.000121478
CACHD1	0.0214483	0.0943324	4.39813	1.21731e-05	0.000134008
ITGA6	0.00543065	0.0482699	8.88842	1.26522e-05	0.000139113
DHRS3	0.0324609	0.122002	3.75843	1.28657e-05	0.000141289
MGST1	0.0979353	0.229473	2.34311	1.30203e-05	0.000142653
C1QTNF1	0.0242143	0.0994644	4.10767	1.30214e-05	0.000142653
SPEG	0.0300343	0.111447	3.71067	1.32754e-05	0.00014526
PSD4	0.000137512	0.0307672	223.742	1.58164e-05	0.000171204
CFC1	0	0.0303017	Inf	1.58165e-05	0.000171204
ITGB4	0.0020344	0.0401235	19.7225	1.6857e-05	0.000181815
PDE7B	0.00951578	0.066835	7.0236	1.73984e-05	0.000186324
GPRC5A	0.0094581	0.0672272	7.10789	1.73984e-05	0.000186324
PARP14	0.0250691	0.0970842	3.87266	1.7539e-05	0.000187607
HBA2	0.0277039	0.104914	3.78696	1.76732e-05	0.00018882
ARL6IP5	0.119287	0.259941	2.17913	1.85049e-05	0.000197009
ABCA5	0.0148464	0.0719939	4.84925	2.23569e-05	0.000235801
PDGFB	0.014293	0.0770983	5.39413	2.23566e-05	0.000235801
TNNI3	0.0282427	0.107958	3.8225	2.31882e-05	0.000243719
LRP10	0.12866	0.274323	2.13215	2.32378e-05	0.000243957
TINAGL1	0.0254648	0.10346	4.06285	2.34e-05	0.000245375
EPAS1	0.0613171	0.163338	2.66382	2.49954e-05	0.000261198
STRBP	0.0174174	0.0845495	4.85431	2.6642e-05	0.000277125
CNNM3	0.035123	0.115358	3.2844	2.6926e-05	0.000279759
SLITRK4	0.00795423	0.0619312	7.78594	2.79686e-05	0.000290258
GSTM3	0.112865	0.247406	2.19205	2.86625e-05	0.000297119
DANCR	0.0319562	0.113554	3.55343	2.87735e-05	0.000297929
TCEAL3	0.0206271	0.0853917	4.13979	2.94159e-05	0.000303886
LDOC1	0.067536	0.176532	2.6139	3.00103e-05	0.000309674
CCDC84	0.054035	0.151098	2.79629	3.01224e-05	0.000310476
ATP6V1D	0.0453611	0.134851	2.97282	3.09536e-05	0.000317958
TMEM106B	0.114336	0.246346	2.15459	3.24855e-05	0.00033294
CA12	0.00406661	0.0473551	11.6448	3.38795e-05	0.000346446
LY6H	0.00469921	0.045339	9.64823	3.38798e-05	0.000346446
BSG	0.143762	0.289812	2.01592	3.60685e-05	0.000367996
GFOD1	0.0185448	0.0797669	4.30132	3.73705e-05	0.000380423
HSPA2	0.0184313	0.0802795	4.35561	3.73705e-05	0.000380423
RAC2	0.013247	0.0721261	5.4447	3.85727e-05	0.000391342
NDFIP2	0.039211	0.12653	3.2269	3.87443e-05	0.000392644
LEPROTL1	0.0301929	0.104432	3.45883	3.90003e-05	0.000394796
MYO5C	0.00136216	0.0381011	27.9711	3.98532e-05	0.00040298
AK4	0.0267603	0.100982	3.77355	4.0553e-05	0.000409143
P4HTM	0.042835	0.129087	3.01358	4.28202e-05	0.00042915
NRBP2	0.0992099	0.224019	2.25803	4.36834e-05	0.000434961
CTSH	0.0111348	0.0621163	5.57857	4.36881e-05	0.000434961
SIPA1L2	0.0107202	0.065588	6.11819	4.36876e-05	0.000434961
STK24	0.132264	0.27492	2.07856	4.48182e-05	0.000444746
RTN3	0.119555	0.253489	2.12027	4.62356e-05	0.000457809
TIE1	0.0334509	0.109936	3.2865	4.65876e-05	0.00046079
TNS3	0.125397	0.258576	2.06205	4.69145e-05	0.000463518
TMEM66	0.133352	0.274037	2.055	4.80445e-05	0.00047399
KIAA1551	0.0527085	0.145714	2.76453	4.80791e-05	0.00047399
MYH7	0.0307846	0.105288	3.42016	5.00251e-05	0.00049157
FOSL2	0.019151	0.0790662	4.12857	5.16992e-05	0.00050747
EXTL3	0.100906	0.229444	2.27384	5.21656e-05	0.000511493
HMCN1	0.0898213	0.206117	2.29475	5.43058e-05	0.000530184
ASAH1	0.0537327	0.148989	2.77279	6.10165e-05	0.000593143
MLLT1	0.117511	0.245727	2.0911	6.37335e-05	0.000616257
MYCN	0.0050045	0.0481413	9.6196	6.55849e-05	0.000632806
SEC11C	0.00480587	0.046909	9.76077	6.55855e-05	0.000632806
MPP5	0.0582682	0.155328	2.66574	6.64246e-05	0.000638861
TSPAN15	0.0119789	0.0626572	5.23065	6.64126e-05	0.000638861
AXIN2	0.0117004	0.0631142	5.3942	6.64125e-05	0.000638861
CAP2	0.0222194	0.091409	4.11393	7.21388e-05	0.000691616
DNALI1	0.00966101	0.0569795	5.89789	7.37294e-05	0.000703939
GMPR	0.00702155	0.0560946	7.98892	7.50429e-05	0.000715673
METTL7A	0.0759611	0.184074	2.42327	7.52251e-05	0.000716656
ECHDC2	0.0556835	0.143386	2.57502	8.04542e-05	0.000763262
IER3	0.0764737	0.182405	2.3852	8.10542e-05	0.00076815
AP1M2	0.000946488	0.0298242	31.5104	8.62303e-05	0.000812156
ELAVL2	0.000769989	0.0263524	34.2245	8.62356e-05	0.000812156
CTSD	0.0663664	0.163249	2.45982	8.86567e-05	0.000834091
KLHL31	0.00332476	0.0413407	12.4342	9.10537e-05	0.000855753
ZNF664	0.115503	0.246034	2.13011	9.17514e-05	0.000861417
PPP1R13L	0.0124131	0.0673248	5.42371	9.85473e-05	0.000918558
ARHGEF26	0.0481329	0.132683	2.75659	0.000100426	0.00093511
SEMA3B	0.0392735	0.118843	3.02603	0.000100892	0.00093848
RPL13AP3	0.104376	0.225271	2.15826	0.000106311	0.000981832
SCN2A	0.00207815	0.0364242	17.5272	0.000108377	0.000998339
PDE8B	0.00202236	0.0379775	18.7788	0.000108376	0.000998339
ALCAM	0.0296004	0.103553	3.49838	0.000110609	0.00101634
PVRL2	0.0489718	0.134296	2.74231	0.000110744	0.00101656
LOC388692	0.0103987	0.0561939	5.40393	0.000113965	0.0010419
LIF	0.0102245	0.0563161	5.50794	0.000113965	0.0010419
RHOD	0.0104779	0.0586888	5.60118	0.000113964	0.0010419
ARHGAP44	0.00984633	0.0594764	6.04046	0.000113964	0.0010419
SRGN	0.0152724	0.0697052	4.56413	0.000115466	0.00105456
EHD4	0.00608221	0.0464577	7.6383	0.000118518	0.00107917
LOC255167	0.00557356	0.0497318	8.9228	0.000118516	0.00107917
AFAP1L1	0.00565041	0.0508219	8.99438	0.000118515	0.00107917
BOK	0.0268765	0.0970523	3.61105	0.000118664	0.00107942
KAZN	0.0337849	0.103025	3.04944	0.000126669	0.00114877
C5orf42	0.0686542	0.161641	2.35442	0.000127032	0.00115091
PLEKHG3	0.0541939	0.138384	2.5535	0.000130878	0.00118339
PPIF	0.0504668	0.132529	2.62606	0.000140324	0.00126501
NACC2	0.0128629	0.0642027	4.99131	0.000143059	0.00128583
PTPRZ1	0.0128209	0.0666519	5.19869	0.000143058	0.00128583
CHAC1	0.000189502	0.0192636	101.654	0.000144329	0.00129468
LOC100505633	0.107766	0.228002	2.11572	0.000144997	0.00129938
ATP6V1A	0.0956744	0.203739	2.1295	0.000149235	0.00133472
ADAMTS9	0.0276677	0.096464	3.48652	0.000151553	0.00135411
KIF13A	0.0652015	0.16251	2.49243	0.000157054	0.00139913
SCARB1	0.0216818	0.0838959	3.86942	0.000167577	0.00148848
HAS1	0.0188509	0.0788954	4.18523	0.000168107	0.00149041
DNPH1	0.0553728	0.140754	2.54193	0.000175919	0.00155495
NOS1AP	0.00422752	0.0411103	9.72446	0.000178527	0.00157646
TM7SF3	0.035025	0.105072	2.99992	0.000194317	0.00169951
PLVAP	0.00906203	0.0523222	5.77378	0.000194524	0.00169951
NRARP	0.00883756	0.0520934	5.89454	0.000194525	0.00169951
RARRES1	0.00884312	0.0531619	6.01167	0.000194524	0.00169951
MCTP2	0.00860342	0.0535716	6.22678	0.000194524	0.00169951
GPX1	0.080132	0.184968	2.3083	0.000200217	0.00174085
BCO2	0.00648832	0.0484737	7.47092	0.000202304	0.00175731
DHCR24	0.0140095	0.0619227	4.42006	0.000203551	0.00176476
PDK1	0.013824	0.0642415	4.64709	0.00020355	0.00176476
CYP26B1	0.0438856	0.123215	2.80764	0.000213583	0.00184644
ADAM15	0.0168216	0.0702534	4.17637	0.000220206	0.00190187
VPS13A	0.0198329	0.0728456	3.67297	0.000224157	0.00192865
SLC2A1	0.019537	0.0804049	4.11552	0.000224154	0.00192865
TMEM256	0.0700884	0.163665	2.33512	0.00022934	0.00196949
KCTD2	0.0443642	0.121835	2.74626	0.000231594	0.00198697
SFRP2	0.00301224	0.0329145	10.9269	0.000245663	0.00209774
TMOD1	0.00258248	0.0404476	15.6623	0.000245647	0.00209774
CRLS1	0.0640209	0.152724	2.38554	0.000248079	0.00211638
KIAA1217	0.0395119	0.111	2.80927	0.000254148	0.00216408
GPR133	0.0757357	0.169699	2.24068	0.000257278	0.00218868
SBNO2	0.0258569	0.0934706	3.61491	0.000264116	0.00224001
GRB7	0.001104	0.0296422	26.8498	0.000274318	0.0023184
C14orf132	0.0146718	0.0623271	4.2481	0.000284342	0.00239641
PLXNA2	0.0176294	0.0713261	4.04585	0.000297492	0.00248413
BBS1	0.0301416	0.092744	3.07694	0.000302116	0.0025181
PNMAL1	0.0301239	0.0929531	3.08569	0.000302116	0.0025181
PAPSS1	0.120549	0.241399	2.0025	0.000315869	0.00262548
HOXC4	0.00502463	0.0411007	8.17984	0.00032317	0.00268125
DTNA	0.00480781	0.0459727	9.56208	0.000323161	0.00268125
CD93	0.00750302	0.0456915	6.08974	0.000329134	0.00272076
LAMC2	0.0265971	0.0927149	3.48591	0.00033382	0.00275698
SEMA3A	0.0125114	0.0602918	4.81896	0.000359627	0.00296202
OLA1	0.0690954	0.162819	2.35644	0.000375478	0.00308976
ESYT1	0.062473	0.151866	2.43091	0.000391386	0.00321483
ZNF641	0.0885387	0.191591	2.16392	0.000395033	0.00324185
NIPAL3	0.0185196	0.0705036	3.80697	0.000396588	0.00324872
PLEKHA1	0.0381444	0.107013	2.80547	0.000428626	0.00348282
TFE3	0.0592529	0.138492	2.3373	0.000435989	0.00353631
IGBP1	0.0771548	0.169315	2.19448	0.000438331	0.00355213
ATIC	0.0535426	0.137377	2.56575	0.000439353	0.00355723
A2M	0.0246812	0.0863505	3.49863	0.000460705	0.00371682
ENOSF1	0.0314564	0.0934271	2.97005	0.000462688	0.00372287
SORT1	0.0312039	0.0974667	3.12354	0.000462686	0.00372287
LINC00173	0.00341989	0.0344943	10.0864	0.000490123	0.00391235
SNCG	0.00331671	0.0354201	10.6793	0.00049012	0.00391235
ADCYAP1	0.00350276	0.0386584	11.0365	0.000490107	0.00391235
KCNC4	0.00328557	0.0380356	11.5766	0.00049011	0.00391235
ECSCR	0.00385938	0.0339882	8.80664	0.000490124	0.00391235
NFE2L2	0.085358	0.179379	2.10149	0.000494273	0.00393162
HCFC1R1	0.0852566	0.181752	2.13183	0.000494272	0.00393162
RABGAP1L	0.0850082	0.186832	2.19781	0.000494272	0.00393162
SGK1	0.0714808	0.156767	2.19313	0.000496119	0.00394284
MGLL	0.021608	0.0771688	3.57131	0.000497068	0.00394692
LYNX1	0.0127567	0.0595481	4.66799	0.000504671	0.00400028
PROX1	0.00810762	0.0452512	5.58132	0.000513924	0.00406296
EMID2	0.00797739	0.0451897	5.66472	0.000513925	0.00406296
MICAL3	0.028117	0.0902816	3.21093	0.000521517	0.00411939
TECRL	0.0191464	0.0705855	3.68662	0.000522152	0.00412081
ADAMTS3	0.0160989	0.0625638	3.88622	0.000528066	0.00416386
ABHD4	0.0410757	0.112371	2.73571	0.000534951	0.00420717
PDE5A	0.0407899	0.114981	2.81887	0.00053495	0.00420717
TMEM88	0.00602544	0.0394449	6.54639	0.000548557	0.0043067
ATP6V0E2	0.00581702	0.0438908	7.54524	0.000548543	0.0043067
FXYD5	0.0416512	0.11319	2.71757	0.000589785	0.00462236
EPB41L5	0.0456757	0.121428	2.65847	0.000596388	0.00466604
PRR5	0.0358199	0.0979776	2.73528	0.000598977	0.00467419
RNF38	0.0355944	0.0991566	2.78574	0.000598977	0.00467419
IVD	0.0353815	0.102082	2.88518	0.000598975	0.00467419
ARSD	0.0226474	0.0765139	3.37848	0.000635241	0.00492983
LRRC1	0.010955	0.0521383	4.75929	0.000636971	0.00493244
PCP4	0.00107435	0.0211836	19.7177	0.000658311	0.00506666
ELF4	0.0421998	0.11152	2.64266	0.000658777	0.00506666
CDS1	0.000882678	0.0240893	27.2912	0.000658279	0.00506666
TMEM151A	0.000648221	0.026415	40.7499	0.00065826	0.00506666
RAET1E	0.000612126	0.0254216	41.5299	0.000658269	0.00506666
ENPP4	0.000525866	0.0268064	50.9758	0.000658258	0.00506666
MAOA	0.000431842	0.0255999	59.2807	0.000658269	0.00506666
GPRC5C	0.00223886	0.0286765	12.8085	0.000665083	0.00509354
SPINT1	0.00222063	0.0288732	13.0023	0.000665082	0.00509354
DNAAF3	0.0020532	0.029471	14.3537	0.000665079	0.00509354
SLC39A10	0.0572461	0.139499	2.43683	0.000684022	0.00522533
PSME1	0.0966141	0.195494	2.02345	0.000688002	0.0052513
MAP3K8	0.0169234	0.0644805	3.81014	0.000703763	0.00535356
FGFR2	0.0168286	0.0649756	3.86101	0.000703762	0.00535356
FLT1	0.0168437	0.065266	3.87479	0.000703762	0.00535356
RASSF3	0.026262	0.0818634	3.11718	0.000725525	0.00549603
DNM2	0.0584602	0.132148	2.26048	0.000765264	0.00575855
CEP170B	0.00896601	0.0435995	4.86276	0.000774444	0.00581314
BEX1	0.00877131	0.0493689	5.62846	0.000774424	0.00581314
SCG5	0.0387894	0.107486	2.77103	0.000779322	0.00584492
DDR1	0.0298852	0.0859063	2.87455	0.0007926	0.00592977
CTSF	0.0778351	0.163822	2.10474	0.000816089	0.00609042
RPS26P11	0.0334411	0.0934303	2.79388	0.000838137	0.00623954
PPP1R9A	0.0394182	0.104729	2.65688	0.000852641	0.00634231
FAT1	0.0727348	0.16283	2.23869	0.000858641	0.00637125
ASCC2	0.0662283	0.147606	2.22874	0.000874687	0.00648499
CDH5	0.00690282	0.0396723	5.74725	0.000883021	0.00652542
LONRF2	0.00637383	0.0408004	6.40124	0.000883017	0.00652542
IGSF9	0.006375	0.0449738	7.05471	0.000882998	0.00652542
CPNE5	0.0271993	0.0807773	2.96983	0.00090011	0.00660896
TMEM141	0.0269314	0.0815047	3.02638	0.00090011	0.00660896
TRIM25	0.0271251	0.0840919	3.10015	0.000900106	0.00660896
VWF	0.0114713	0.0519886	4.53207	0.000898915	0.00660896
SCUBE2	0.0115007	0.0526601	4.57887	0.000898913	0.00660896
FUCA1	0.0176952	0.0630801	3.56481	0.000925393	0.00677227
BCL2L11	0.0175219	0.0649951	3.70936	0.00092539	0.00677227
PCMTD2	0.0614485	0.138504	2.25398	0.000930763	0.00680607
HINT3	0.0305214	0.088547	2.90114	0.000967767	0.00704821
DAG1	0.0677917	0.144662	2.13392	0.00105681	0.00765979
LOC283174	0.0212321	0.0698832	3.29139	0.00111432	0.00803159
ARHGAP18	0.021301	0.0711654	3.34093	0.00111431	0.00803159
GCLC	0.00937531	0.0473316	5.04853	0.00113129	0.00814097
KLF5	0.070834	0.152979	2.15968	0.00120151	0.00862575
OPTN	0.0411995	0.106888	2.59439	0.00120084	0.00862575
EML3	0.0642989	0.140657	2.18754	0.00122165	0.00875645
PWWP2A	0.0640076	0.142712	2.22961	0.00122165	0.00875645
PAK4	0.0371488	0.0999575	2.69074	0.00123792	0.00886606
MAP6	0.0125451	0.0498141	3.97081	0.00124191	0.00888061
WDR54	0.0120801	0.0573379	4.7465	0.00124189	0.00888061
NBEAL2	0.0155355	0.0545681	3.51247	0.00125327	0.00895477
COL8A1	0.058639	0.139713	2.3826	0.00132327	0.00938825
MMRN1	0.00265969	0.0329617	12.3931	0.00136089	0.00961754
MBNL3	0.0929279	0.185921	2.0007	0.00135992	0.00961754
MYCT1	0.00700131	0.0445124	6.35773	0.00135948	0.00961754
TST	0.0218488	0.0729159	3.3373	0.00140595	0.00990509
MVP	0.0215683	0.0759265	3.52029	0.00140595	0.00990509
RNPEP	0.0321466	0.085758	2.66772	0.00141719	0.00996876
STK36	0.0320488	0.0868099	2.70868	0.00141719	0.00996876
TAPBP	0.0936038	0.188143	2.01	0.00145625	0.0102276
FLNB	0.0655364	0.141286	2.15584	0.00146538	0.0102838
IFITM1	0.0806978	0.168582	2.08905	0.00151772	0.0106182
CPNE2	0.0385096	0.0993376	2.57955	0.00152088	0.0106321
ZNRF3	0.0188822	0.0655525	3.47165	0.00154226	0.0107649
RPS6KA2	0.0492969	0.120351	2.44136	0.00159947	0.0111385
CCDC6	0.0492842	0.122871	2.4931	0.00159947	0.0111385
KCNA4	0.0103484	0.0464025	4.48404	0.00160791	0.0111801
PLA2G6	0.0101789	0.048553	4.76996	0.0016079	0.0111801
SLC25A29	0.0134562	0.0507394	3.77072	0.00168304	0.0116667
PYGL	0.0129287	0.051916	4.01555	0.00168304	0.0116667
ZNF219	0.0129843	0.0566929	4.36627	0.00168301	0.0116667
PBXIP1	0.061992	0.136143	2.19614	0.00170718	0.0118069
NIPSNAP1	0.0499763	0.121593	2.433	0.00174111	0.0120232
NEK7	0.0689104	0.150479	2.18369	0.00176432	0.0121742
LOC654433	0.0348569	0.0955979	2.74258	0.00180532	0.0124004
HPS1	0.0627495	0.134159	2.138	0.00185761	0.0127018
CRELD1	0.0400523	0.101686	2.53883	0.00193943	0.0131817
VWA5A	0.0195813	0.0638975	3.26319	0.00195786	0.0132771
BCAR1	0.0356086	0.0938308	2.63506	0.00197435	0.0133567
MYEF2	0.00769771	0.0457345	5.94131	0.00201514	0.0135964
UBE2L6	0.0519657	0.114289	2.19932	0.0021128	0.0141846
WT1-AS	0.0514521	0.120318	2.33845	0.0021128	0.0141846
LANCL1	0.0469391	0.108621	2.31409	0.00213039	0.0142867
ANKRD9	0.0233684	0.0711314	3.04391	0.00217873	0.0145541
HIF1A	0.0231233	0.0733334	3.17141	0.00217873	0.0145541
ANKH	0.0587962	0.131453	2.23574	0.00221777	0.0147418
TRIM58	0.0109488	0.0480474	4.38836	0.00223032	0.0148143
NMI	0.0137767	0.0519771	3.77282	0.0022412	0.0148756
TMEM132A	0.0723703	0.145895	2.01595	0.0023161	0.0152943
AAMDC	0.0271482	0.075713	2.78888	0.00231848	0.0152989
ADSL	0.0665135	0.138468	2.0818	0.00234973	0.0154939
PTPLA	0.00576038	0.0338222	5.87152	0.00237962	0.0156454
RTN1	0.00566761	0.0363656	6.4164	0.00237958	0.0156454
EDEM2	0.0204278	0.062628	3.06582	0.00246008	0.0161392
IL8	0.00354481	0.0279062	7.8724	0.00247621	0.0162216
TNNI1	0.0417826	0.0980234	2.34603	0.00251959	0.0164938
FAM162A	0.0327046	0.0876812	2.68101	0.00264495	0.0172274
PCGF5	0.0331844	0.0904531	2.72578	0.00287045	0.0185362
TRABD2B	0.0147146	0.0493406	3.35318	0.002937	0.0189524
WWC2	0.0496034	0.109904	2.21566	0.002972	0.0191079
LRP11	0.0497572	0.110249	2.21575	0.002972	0.0191079
NLN	0.049634	0.112917	2.27499	0.00297199	0.0191079
POLE4	0.0496951	0.113658	2.2871	0.00297199	0.0191079
ERMP1	0.0116066	0.0496538	4.27808	0.00302697	0.0194223
SCO1	0.0214554	0.0617478	2.87796	0.00306144	0.0196157
NEDD4L	0.0338696	0.091874	2.71258	0.0031585	0.020209
ZDHHC14	0.0245733	0.0706281	2.87418	0.00326743	0.0208324
LTA4H	0.0637749	0.138248	2.16774	0.00328267	0.0209149
ATP13A3	0.0571795	0.129211	2.25974	0.003338	0.0212525
ATP13A2	0.0462301	0.101182	2.18866	0.00351491	0.0222693
SQLE	0.0396237	0.0942489	2.3786	0.00355781	0.0225096
RAPGEF5	0.00669697	0.0323846	4.83572	0.00360032	0.022731
SIPA1L1	0.00667446	0.0339638	5.08863	0.00360029	0.022731
PEPD	0.0583345	0.121599	2.08451	0.00360362	0.0227359
TMEM14B	0.0729803	0.149405	2.0472	0.00362489	0.0228383
CYB5D1	0.0152448	0.0533036	3.4965	0.00379249	0.0238316
SEC14L1	0.0661287	0.136026	2.057	0.00381607	0.0239429
RASGRP3	0.00249993	0.0205495	8.22006	0.00383981	0.0240422
SBK1	0.00239879	0.0199749	8.3271	0.00383986	0.0240422
PIEZO2	0.0588899	0.122188	2.07485	0.0039136	0.0244701
MDGA1	0.0258416	0.0657229	2.54329	0.00395665	0.0246712
LMO3	0.00969677	0.0380228	3.92119	0.00403054	0.0250114
GATA3	0.0122711	0.0502537	4.0953	0.00402839	0.0250114
SPECC1	0.00961547	0.0398726	4.14672	0.00403051	0.0250114
CES4A	0.00933054	0.0429104	4.59892	0.00403046	0.0250114
OXTR	0.00925038	0.0427794	4.62461	0.00403047	0.0250114
ARHGAP22	0.00402047	0.0352106	8.75782	0.00413102	0.0255649
ALAD	0.0473419	0.104541	2.20822	0.00418624	0.0258537
PYCARD	0.0186898	0.0622226	3.32923	0.00430939	0.0265418
TMED5	0.0675163	0.136196	2.01723	0.00437167	0.0268706
DOCK9	0.0421301	0.0999244	2.37181	0.00440821	0.0270769
SLC8A1	0.032183	0.0810933	2.51975	0.00457997	0.0280369
RNF8	0.0320513	0.082909	2.58676	0.00457997	0.0280369
BCAT2	0.0318801	0.0849432	2.66446	0.00457996	0.0280369
CD320	0.0226445	0.0653663	2.88663	0.00461609	0.0282198
SCAI	0.0432035	0.0980173	2.26874	0.00467144	0.0285389
ZSCAN30	0.0265578	0.0658386	2.47906	0.00475783	0.0289885
LOC285074	0.0258634	0.0764595	2.95628	0.00475777	0.0289885
RELL1	0.062899	0.12869	2.04598	0.00476165	0.0289923
TCAIM	0.016033	0.053219	3.31935	0.00483125	0.0293373
AJUBA	0.0157588	0.0529987	3.36313	0.00483126	0.0293373
NELL2	0.0158544	0.0551407	3.47794	0.00483123	0.0293373
CARHSP1	0.0632573	0.130619	2.06488	0.0049916	0.0301895
PIGS	0.0439064	0.0968173	2.20508	0.00500609	0.030257
DSC2	0.0563122	0.114588	2.03487	0.00502065	0.0303206
ELMO1	0.0330916	0.0775459	2.34337	0.00506278	0.0304271
DKFZP686I15217	0.0328513	0.0848253	2.5821	0.00506274	0.0304271
RABL5	0.0711848	0.145503	2.04402	0.00516684	0.0309437
MUM1L1	0.00733203	0.0374946	5.11381	0.00523051	0.0313001
EFHD2	0.0130131	0.0464496	3.56944	0.00526687	0.0314554
MX1	0.0130219	0.0476202	3.65692	0.00526685	0.0314554
SLITRK6	0.0641821	0.130491	2.03313	0.00527329	0.031473
SLC33A1	0.0440749	0.103619	2.35097	0.00541574	0.0322806
LOC100216479	0.0103905	0.0401329	3.86244	0.00548008	0.0326184
CREG1	0.03332	0.0826798	2.48139	0.00564697	0.0333735
C14orf1	0.0334601	0.0853779	2.55163	0.00564695	0.0333735
PHKB	0.0726817	0.145588	2.00309	0.00565665	0.0334089
PAN2	0.0518431	0.113541	2.19009	0.00583071	0.0343474
DHRS1	0.0292663	0.0772634	2.64001	0.0061512	0.0360478
CWF19L1	0.0402453	0.0907177	2.25412	0.00635502	0.0371222
EPHA4	0.00524513	0.025567	4.87443	0.006447	0.0375452
SRGAP3	0.00514852	0.0280089	5.44019	0.00644687	0.0375452
KANK3	0.00488111	0.0284157	5.82157	0.00644686	0.0375452
FMO1	0.00489174	0.029196	5.96844	0.00644682	0.0375452
DHX33	0.0532229	0.11178	2.10023	0.00653184	0.0379836
PVR	0.030074	0.0722458	2.40227	0.00667068	0.0386422
GATA5	0.0299832	0.074613	2.48849	0.00667067	0.0386422
MALT1	0.0243262	0.0616393	2.53387	0.0067386	0.0389858
BST1	0.0239359	0.0680347	2.84236	0.00673855	0.0389858
NT5DC1	0.0141691	0.0450067	3.1764	0.00677585	0.0391014
AIG1	0.0141853	0.0460034	3.24303	0.00677583	0.0391014
TMEM179B	0.0689553	0.139171	2.01829	0.00708679	0.0407918
CBS	0.0350679	0.0844156	2.40721	0.00714843	0.0410759
CECR1	0.0304364	0.0771898	2.5361	0.00732466	0.0418617
B3GNT2	0.00828723	0.0361067	4.35691	0.00734197	0.0418617
TAPBPL	0.0080804	0.0365196	4.51952	0.00734196	0.0418617
BDNF	0.00798389	0.0366809	4.59437	0.00734196	0.0418617
ANKS1B	0.00788772	0.0393146	4.98428	0.00734189	0.0418617
ADRBK2	0.0174796	0.0555732	3.17931	0.00755782	0.0430383
HS3ST1	0.0214643	0.0590454	2.75086	0.00794699	0.045028
C3orf37	0.0247453	0.0643358	2.59992	0.00805213	0.0455382
MUS81	0.0554654	0.11188	2.01712	0.0081624	0.0460469
GIT1	0.0552709	0.112296	2.03173	0.0081624	0.0460469
PRKCI	0.0550097	0.113156	2.05702	0.0081624	0.0460469
OBFC1	0.0148598	0.0440389	2.96364	0.00858969	0.0481575
PDGFRL	0.0501094	0.109232	2.17987	0.00862954	0.048351

## Sheet: Mes vs. Epi
	mean.ncl	mean.cl	fc	pv	padj
DCN	0.560339	8.76092	15.6350519643032	0	0
COL3A1	7.52835	26.8003	3.5599162529928301	0	0
COL1A1	13.4221	74.3732	5.5411015015183498	0	0
COL1A2	3.05795	24.4899	8.0085899309982604	0	0
DLK1	0.128627	2.46233	19.143118517919	2.21278e-135	8.71644e-133
FBLN1	0.172247	2.54205	14.7582313263178	2.14584e-132	7.77654e-130
COL5A1	0.888196	4.12062	4.6393110996734501	1.16454e-128	4.05798e-126
OGN	0.163927	2.38859	14.5710645718523	1.48946e-123	4.81948e-121
KCTD12	0.241256	2.53338	10.500832200927	2.8762e-119	8.40592e-117
C7	0.133778	1.92364	14.379356478806301	2.15283e-99	5.27152e-97
COL6A3	0.182541	2.02719	11.105397765383699	1.31079e-97	3.1252e-95
PTN	0.149832	1.91958	12.8115450931701	5.52779e-97	1.28415e-94
FBN1	0.294226	2.03508	6.91670416385751	2.7778e-81	5.59264e-79
VCAN	0.118923	1.54757	13.0132260645104	1.95322e-78	3.76515e-76
COL12A1	0.106002	1.46747	13.843817636831	1.6273e-75	2.94868e-73
VIM	2.97802	7.32459	2.4595502327383398	4.19414e-75	7.45077e-73
GPC3	0.191462	1.55082	8.0998505409805901	2.93232e-67	4.83033e-65
FN1	0.814363	2.68729	3.2998637973613998	3.21518e-62	4.55149e-60
EGR1	0.754756	2.57935	3.4174609436360499	6.01868e-62	8.38912e-60
COL5A2	0.514656	2.10663	4.0932847722639103	3.18529e-60	4.37254e-58
ISLR	0.241392	1.53505	6.35916573837752	5.95526e-59	7.81952e-57
LAMC1	0.822023	2.56351	3.1185436482695099	4.63354e-56	5.67295e-54
SERPINE2	0.132243	1.19114	9.0071959358565898	2.45339e-54	2.92469e-52
TCF21	0.0930738	1.07749	11.5767369515989	5.58319e-53	6.48509e-51
MMP2	0.169308	1.25313	7.4014772192609897	7.33464e-52	8.10388e-50
PDGFRA	0.0234418	0.785985	33.529247906676197	6.63632e-48	6.32895e-46
MEG3	0.503696	1.83603	3.6451243833996099	1.06451e-47	1.00463e-45
MXRA5	0.0578823	0.876495	15.142697360640801	1.98181e-46	1.81366e-44
COL4A2	0.524849	1.82617	3.4794144043587298	3.40019e-45	3.08057e-43
MARCKS	1.00037	2.58187	2.5809190354945901	3.40216e-44	3.02191e-42
MFAP4	0.160647	1.09177	6.7961153036346502	4.08925e-44	3.59695e-42
ASPN	0.0190125	0.702831	36.966883719932397	7.47669e-44	6.51334e-42
LRRC17	0.0647197	0.845601	13.0655993792367	2.21164e-43	1.85532e-41
NRK	0.0345516	0.750738	21.7279889140049	7.13921e-43	5.88011e-41
SPARCL1	0.0885025	0.899676	10.165541637977199	9.20129e-43	7.51025e-41
IGFBP7	0.323578	1.40128	4.3305654493005701	3.11626e-42	2.49852e-40
SERPINF1	0.199633	1.12463	5.6334564865139001	8.76453e-41	6.72938e-39
THBS2	0.0385597	0.733677	19.027071078276901	1.46466e-40	1.11511e-38
COL15A1	0.119582	0.918031	7.6770261371887401	2.24867e-39	1.65634e-37
NID1	0.127225	0.932862	7.3323942919251603	1.16816e-38	8.46683e-37
SOX9	0.0367914	0.68301	18.5643709397221	1.89025e-38	1.35918e-36
LAMA4	0.165265	0.99924	6.0462954356626097	7.26642e-38	5.14326e-36
LAMB1	0.453591	1.51468	3.3393036055680199	4.50995e-36	3.1191e-34
DPT	0.0331007	0.640605	19.353249316420499	9.43589e-36	6.47645e-34
MDK	0.717862	1.92992	2.6884283004589	1.63547e-35	1.10578e-33
COL6A2	1.57767	3.20212	2.0296453899018898	1.90847e-35	1.27138e-33
SCN7A	0.0385839	0.639407	16.571879029945901	1.71446e-34	1.1095e-32
LGALS1	1.12009	2.50885	2.2398522309939399	2.45421e-34	1.57696e-32
PCOLCE	0.234389	1.07724	4.5959398398033304	2.96093e-34	1.88916e-32
COL21A1	0.162621	0.900241	5.5358305098277496	5.73418e-33	3.51025e-31
PEG3	0.157577	0.897143	5.6933573117685903	7.65702e-33	4.62484e-31
EMILIN1	0.120322	0.802102	6.6662945510574501	1.30431e-32	7.72355e-31
SRPX	0.0419628	0.597999	14.2507043664123	8.65181e-32	4.9611e-30
GAS7	0.075889	0.67636	8.9124919418817203	8.97263e-31	4.86779e-29
LAMA2	0.0297836	0.537837	18.058192028527198	3.02947e-30	1.59576e-28
IGF1	0.090896	0.672001	7.3930715644504303	7.04022e-29	3.60364e-27
ITM2A	0.161528	0.818515	5.06730793245237	1.80492e-28	8.98493e-27
SPON2	0.104548	0.695433	6.6518411594798703	8.08533e-28	3.95963e-26
LTBP4	0.898877	2.01526	2.2419706781659801	9.1653e-28	4.46439e-26
PXDN	0.768446	1.82218	2.3712604807934099	9.98643e-28	4.83834e-26
FSTL1	1.18351	2.4106	2.03682636890239	2.1578e-27	1.03437e-25
HTRA3	0.0293879	0.493911	16.8066155067526	2.31239e-27	1.10264e-25
ADD3	0.344027	1.13374	3.2955106048396798	3.01786e-27	1.43151e-25
COL6A6	0.117795	0.706543	5.9980860057318601	5.03858e-27	2.36526e-25
FAM46A	0.0184075	0.43595	23.683217030023499	4.7715e-26	2.2056e-24
PKDCC	0.144949	0.721048	4.9744980869440996	4.13225e-25	1.82625e-23
FREM1	0.00466527	0.343602	73.651115376436906	1.72428e-22	7.06879e-21
OLFML3	0.220055	0.817863	3.7166328260449601	2.171e-22	8.86004e-21
TGFBI	0.122279	0.637153	5.2106559273238497	2.56512e-22	1.04215e-20
PLAGL1	0.0723437	0.515509	7.1258266855194003	4.59685e-22	1.82664e-20
MOXD1	0.0415906	0.443447	10.6622099803668	5.6873e-22	2.2403e-20
ADAMTS2	0.205217	0.78623	3.8312077224035002	5.66965e-22	2.2403e-20
ZEB2	0.0533287	0.462998	8.6819607932283507	1.87459e-21	7.07657e-20
FBLN2	0.646706	1.47024	2.27342944779154	2.75424e-21	1.03113e-19
TUBA1A	0.367543	1.04456	2.8419984936048599	3.22681e-21	1.19815e-19
COL9A1	0.0156349	0.362381	23.177733342345402	4.47562e-21	1.64166e-19
COL16A1	0.00247936	0.296366	119.533156828899	5.53162e-21	2.02083e-19
AKAP12	0.295548	0.91876	3.1086629084419202	8.51002e-21	3.09642e-19
JUNB	0.832621	1.72773	2.0750471884651498	1.19766e-20	4.32302e-19
PCDH18	0.0447315	0.434904	9.7225494805657693	1.4445e-20	5.19331e-19
TIMP2	0.382146	1.05025	2.7482916751484598	2.41169e-20	8.56859e-19
CREB5	0.130692	0.598143	4.5767467601888603	1.02343e-19	3.55259e-18
SEPT11	0.149063	0.629955	4.2260910723440297	1.38123e-19	4.70448e-18
PDLIM3	0.0663281	0.459695	6.9306225078672998	1.40429e-19	4.74733e-18
THBS1	0.0481106	0.406155	8.44211511115512	8.94788e-19	2.96952e-17
OAF	0.04352	0.390232	8.9667243666060195	1.04894e-18	3.43084e-17
MFAP5	0.0367677	0.373324	10.153582221530501	1.15976e-18	3.7393e-17
C11orf96	0.106019	0.527874	4.9790644608722099	2.31299e-18	7.37877e-17
GSN	0.163902	0.635367	3.8764982700878701	4.37138e-18	1.3704e-16
HIC1	0.0552256	0.408508	7.3970815415431002	4.51726e-18	1.41126e-16
PLP1	0.00919014	0.292755	31.855329225886798	9.00019e-18	2.77353e-16
COL4A1	0.370123	0.970037	2.6208475396877402	1.08726e-17	3.31669e-16
FBLN5	0.135474	0.570555	4.2115423242935597	1.34381e-17	4.08553e-16
NOV	0.0561344	0.383654	6.8345608190364997	1.18786e-16	3.50553e-15
PLAC9	0.420318	1.01565	2.4163874169778499	1.43231e-16	4.21323e-15
BGN	0.20634	0.670939	3.2516274783701999	2.85737e-16	8.29736e-15
DCHS1	0.0717318	0.41333	5.7621552975439396	3.88104e-16	1.12339e-14
THY1	0.133916	0.541408	4.0428921228693797	5.04825e-16	1.44738e-14
IGFBP3	0.0770699	0.421018	5.4628139858268403	7.65825e-16	2.18188e-14
TFPI	0.127382	0.521468	4.09373401742931	1.09967e-15	3.10375e-14
LOXL2	0.0455701	0.354201	7.77267466058459	1.48672e-15	4.14452e-14
CALM1	0.65106	1.32117	2.0292587238134199	1.6519e-15	4.59085e-14
HSPB6	0.0973773	0.448513	4.6059288853273204	2.51053e-15	6.95578e-14
EBF2	0.0227458	0.289778	12.739801840272399	2.75147e-15	7.6001e-14
EPB41L2	0.279324	0.762108	2.7284036225598198	3.56132e-15	9.77745e-14
TMEM119	0.00584056	0.234882	40.2157154423344	3.57924e-15	9.79428e-14
ABCA9	0.025746	0.285709	11.0972010308619	3.96188e-15	1.07469e-13
CD34	0.095743	0.441616	4.6125179771237796	4.84084e-15	1.30919e-13
MATN2	0.116187	0.487056	4.1919954203616401	5.60428e-15	1.50667e-13
PEG10	0.482015	1.05856	2.19611797996235	7.4945e-15	1.99121e-13
SNAI2	0.0740508	0.39356	5.3147380472026704	2.47105e-14	6.48919e-13
LHFPL2	0.0509102	0.344496	6.7667393326882896	2.76243e-14	7.23341e-13
EBF3	0.0182475	0.254628	13.954172443016599	4.04077e-14	1.03709e-12
FAM198B	0.0398768	0.311642	7.81511761860805	7.5105e-14	1.88491e-12
SH3PXD2A	0.0744806	0.383861	5.1538348283646496	9.93347e-14	2.46568e-12
NTRK2	0.0149745	0.248281	16.5802173080133	1.31365e-13	3.22538e-12
FNDC1	0.355308	0.834309	2.3481295378977198	3.01314e-13	7.12769e-12
CD63	0.559434	1.13275	2.0248077397214601	3.0314e-13	7.15221e-12
TCF4	0.470042	0.993515	2.1136731105918201	4.18288e-13	9.84335e-12
MRC2	0.0898466	0.39623	4.4100730173938096	4.57771e-13	1.06892e-11
HSPA1A	0.467512	0.992264	2.1224357648901999	5.38285e-13	1.24728e-11
DPYSL3	0.2084	0.596575	2.8626388710197799	6.37212e-13	1.47274e-11
LOXL1	0.0968984	0.40023	4.1304064266239102	7.3706e-13	1.68206e-11
KANK2	0.133308	0.478257	3.5876019405581698	7.78412e-13	1.76752e-11
IL32	0.087789	0.383692	4.3706219207947496	1.65928e-12	3.71187e-11
VASH1	0.0568657	0.323759	5.6933950506090101	1.89756e-12	4.21371e-11
CXCL12	0.102589	0.403151	3.92975867166354	2.38664e-12	5.23899e-11
DNAJB1	0.242179	0.639236	2.6395149522083701	2.88407e-12	6.31152e-11
TGFBR3	0.0637228	0.330488	5.1863395584319703	3.58361e-12	7.76735e-11
RHOBTB3	0.172202	0.520959	3.02527630485466	3.9557e-12	8.55337e-11
CILP	0.0272565	0.252901	9.2785605687531998	4.64078e-12	9.96337e-11
NEGR1	0.00781801	0.186963	23.914351476971401	4.83409e-12	1.03539e-10
BNIP3L	0.214173	0.584821	2.7306083437288202	6.55975e-12	1.39838e-10
DACT1	0.0113411	0.203553	17.948156658685001	9.3184e-12	1.97254e-10
TRIL	0.0615999	0.307516	4.9921568139125796	1.54768e-11	3.25335e-10
SCARA5	0.00343991	0.171042	49.722875430339101	8.09671e-11	1.61578e-09
GPR153	0.0117234	0.188076	16.0427749418999	9.98834e-11	1.98018e-09
LTBP1	0.0807645	0.337218	4.1753179287074502	1.47685e-10	2.88367e-09
ADAMTS19	0.0287847	0.226947	7.8842931246466899	1.90851e-10	3.70259e-09
FBN2	0.0700383	0.307345	4.3882478311195898	2.67056e-10	5.09375e-09
LPAR4	0.0102248	0.176809	17.292227047051298	4.44545e-10	8.30429e-09
FAM171A1	0.0757175	0.315166	4.1623949849387198	4.48114e-10	8.35372e-09
ACTA2	0.194697	0.511428	2.62678904266363	5.72614e-10	1.05659e-08
DACT3	0.0327157	0.230442	7.0437886368677596	5.90801e-10	1.08794e-08
FXYD6	0.110174	0.375896	3.41183130158681	6.78176e-10	1.24378e-08
BIN1	0.0559099	0.265465	4.7480869520000804	7.52973e-10	1.36987e-08
CREB3L1	0.170995	0.472537	2.7634549228719498	7.74095e-10	1.40547e-08
TRIO	0.038703	0.24016	6.2052029608949804	8.4344e-10	1.52831e-08
PHLDA1	0.0575196	0.274955	4.78019838333105	9.49042e-10	1.71281e-08
NES	0.0490506	0.250278	5.1024386493730196	1.14947e-09	2.06221e-08
GPC6	0.0379132	0.225529	5.9485581440425896	1.23513e-09	2.20281e-08
SFRP1	0.0556176	0.25918	4.6600441743027403	1.48812e-09	2.62814e-08
GLIPR2	0.0251101	0.198043	7.8869653814551901	1.60612e-09	2.83103e-08
VCL	0.119151	0.375187	3.14883404694895	1.78204e-09	3.10487e-08
IRF1	0.240972	0.564163	2.34119427714313	3.07641e-09	5.23914e-08
LIFR	0.0675178	0.276252	4.0915395608845904	3.19699e-09	5.42411e-08
SPON1	0.107703	0.344989	3.2031479519897599	5.28687e-09	8.78882e-08
ENAH	0.0872105	0.314023	3.60075013131845	5.57538e-09	9.23455e-08
SOD3	0.0202385	0.172649	8.5306905230884897	5.87818e-09	9.70061e-08
IL33	0.0490954	0.23693	4.8259133786444002	6.58797e-09	1.08522e-07
S1PR2	0.0241233	0.186379	7.7260839255951304	6.84126e-09	1.1249e-07
ZFP36	0.36081	0.725609	2.0110549397078499	6.87571e-09	1.12851e-07
ANGPTL2	0.0351688	0.210335	5.9807311889883898	1.09384e-08	1.77285e-07
RAI14	0.096346	0.318964	3.3106056746568999	1.15274e-08	1.85833e-07
LHFP	0.114498	0.343598	3.0009139858565499	1.88391e-08	2.97875e-07
TRIB2	0.0715905	0.273929	3.8263324253684399	1.99541e-08	3.13862e-07
NOTCH3	0.172604	0.438515	2.5405858361131699	2.19342e-08	3.40864e-07
KLF2	0.334576	0.677827	2.02592655313346	2.32321e-08	3.58573e-07
CNN3	0.189183	0.462781	2.4462092336783798	2.65278e-08	4.03936e-07
ITIH5	0.0117223	0.146956	12.536443444740501	3.14061e-08	4.74233e-07
FGFR1	0.283268	0.596006	2.10403513650781	3.33826e-08	5.03239e-07
RCN3	0.0192195	0.15896	8.2707899678616901	3.87619e-08	5.81429e-07
EPB41L3	0.0205256	0.159782	7.7844833800322801	3.90139e-08	5.84241e-07
CD248	0.0533236	0.233164	4.3726295015146901	4.47214e-08	6.68608e-07
ARHGAP21	0.174654	0.43785	2.5069529356655198	4.73161e-08	7.03914e-07
DNM3OS	0.00213021	0.108429	50.9005541130458	5.00336e-08	7.39486e-07
APOE	0.0433751	0.207517	4.7842284248640103	5.66447e-08	8.33118e-07
TSHZ2	0.0267374	0.183476	6.8621499101717696	6.34464e-08	9.28634e-07
ITPRIPL2	0.118077	0.341359	2.8909912141635798	6.37848e-08	9.32081e-07
ZNF503	0.0973443	0.301441	3.0966479274741299	7.2544e-08	1.05328e-06
ACVRL1	0.0182495	0.155183	8.5034406362921704	8.31113e-08	1.20094e-06
MEX3A	0.070614	0.259695	3.6776666166310301	9.75246e-08	1.40473e-06
ECM1	0.0120968	0.139291	11.514695903626899	9.95695e-08	1.4319e-06
IGDCC4	0.0154234	0.15249	9.8869181138437998	1.20204e-07	1.72045e-06
TTYH3	0.105499	0.316787	3.0027595733556001	1.51551e-07	2.1555e-06
FILIP1L	0.0872392	0.283639	3.2512763900267001	1.70468e-07	2.39448e-06
ADAMTS14	0.00197093	0.100251	50.864775498790102	1.71299e-07	2.40243e-06
PID1	0.0024341	0.100847	41.430802954994398	1.73253e-07	2.42608e-06
FNDC5	0.0180797	0.150381	8.3176623903652001	1.82771e-07	2.55147e-06
VASH2	0.0125376	0.135193	10.7829866808368	2.31534e-07	3.17352e-06
NRXN2	0.00794221	0.118417	14.9098492385996	2.3432e-07	3.20685e-06
ETV1	0.0349698	0.184948	5.2887985727952804	2.5078e-07	3.42178e-06
FZD2	0.0366131	0.185414	5.06413702172798	2.55998e-07	3.47728e-06
GLT25D2	0.0115414	0.130107	11.2730757219437	3.141e-07	4.23474e-06
MAP1A	0.0406909	0.194403	4.7775606748210304	3.17804e-07	4.27831e-06
GPX7	0.0503591	0.217337	4.3157433594320302	3.32705e-07	4.47227e-06
SOBP	0.0447101	0.203778	4.5577546489670802	3.86966e-07	5.14064e-06
NCAM1	0.0186878	0.145699	7.79645602974532	3.90536e-07	5.18046e-06
CERCAM	0.104801	0.305093	2.9111577582594501	4.83965e-07	6.33631e-06
KIAA1755	0.00525678	0.113307	21.554545311143901	5.03867e-07	6.58236e-06
PCDH7	0.0246153	0.153983	6.25556815556312	5.58754e-07	7.263e-06
EDNRA	0.0433439	0.188488	4.34865648429275	6.26698e-07	8.0997e-06
SVIL	0.0715178	0.24343	3.4037744796862799	6.60988e-07	8.48236e-06
LTBP2	0.0132261	0.126294	9.5488693020730597	6.95874e-07	8.91063e-06
TSC22D3	0.0345661	0.177037	5.1216817417911198	7.13984e-07	9.12368e-06
TCF7L1	0.107628	0.297066	2.7601262736682299	8.40915e-07	1.06128e-05
RRBP1	0.248386	0.508189	2.0459655507761698	8.92314e-07	1.12283e-05
ARHGEF40	0.0587897	0.219636	3.7359676252201899	1.04061e-06	1.304e-05
RUNX1T1	0.149554	0.36034	2.4094277548485801	1.0426e-06	1.30468e-05
PLXDC1	0.0210008	0.149378	7.11299517716082	1.15988e-06	1.44348e-05
BTBD3	0.0220636	0.150375	6.8155231164973804	1.19117e-06	1.47633e-05
CYGB	0.138151	0.338213	2.44814482619587	1.43047e-06	1.75611e-05
AGTR2	0.00185948	0.0891641	47.951144277050403	1.45748e-06	1.78443e-05
DSEL	0.044525	0.192356	4.3201896397142496	1.4674e-06	1.79415e-05
KCNMB4	0.0377501	0.172353	4.56563045625707	1.47763e-06	1.80422e-05
CNTNAP2	0.023672	0.145306	6.1382969924309903	1.64198e-06	1.99951e-05
PPAP2B	0.182469	0.40616	2.2259182666604098	1.75047e-06	2.1259e-05
RGS4	0.0412743	0.181663	4.4013524106798396	1.75311e-06	2.12626e-05
FOXP2	0.00673788	0.100777	14.9567910871381	2.4205e-06	2.90075e-05
CCND1	0.168088	0.374968	2.2307817200581201	2.62932e-06	3.13443e-05
CDC42EP5	0.0640716	0.219258	3.4220773821655999	2.86275e-06	3.39483e-05
SEPT6	0.0635551	0.219431	3.4526100456075701	2.86275e-06	3.39483e-05
ADCY1	0.00725403	0.0990175	13.6500007912536	3.58286e-06	4.21021e-05
PSD3	0.0580004	0.207939	3.58513290311652	3.65214e-06	4.28606e-05
SEMA5B	0.0361379	0.162454	4.4953994057784197	3.9473e-06	4.61452e-05
FZD4	0.0841151	0.245126	2.91417070218503	4.62219e-06	5.37575e-05
LRRN3	0.0409597	0.172502	4.2115035122645397	4.74913e-06	5.51629e-05
CCDC102B	0.0186313	0.124994	6.7088452803068401	4.91193e-06	5.69082e-05
GRIN2D	0.0175684	0.125222	7.1276435759453696	4.91194e-06	5.69082e-05
SGCD	0.0421284	0.173655	4.12203861972176	4.943e-06	5.71949e-05
FIBIN	0.00429469	0.0960961	22.375567071308001	5.31616e-06	6.13559e-05
COL24A1	0.00692204	0.0968952	13.998063451828701	5.33863e-06	6.15369e-05
DPYSL2	0.1973	0.411047	2.0833674089347198	5.45935e-06	6.28484e-05
CCDC34	0.0377238	0.160174	4.2459633466450999	5.56914e-06	6.4031e-05
CLEC3B	0.0487144	0.183556	3.7680082785411502	5.68245e-06	6.51683e-05
TRPS1	0.0504391	0.191085	3.7884254188000601	6.1305e-06	7.01962e-05
SPRY2	0.0592359	0.202055	3.41102928555269	6.81253e-06	7.76371e-05
NKD2	0.00217252	0.0769212	35.406433857764704	6.95596e-06	7.89736e-05
RNF24	0.129797	0.313247	2.4133585413847198	7.50291e-06	8.45477e-05
HIF3A	0.0464473	0.178527	3.8436374536704001	7.57795e-06	8.52873e-05
PRRX1	0.0194371	0.124616	6.4112528520217804	7.62611e-06	8.56166e-05
TUBB6	0.127127	0.302448	2.3791080222897998	7.65766e-06	8.58644e-05
PDLIM7	0.126725	0.303515	2.3950670935205198	7.71664e-06	8.64187e-05
C1QTNF2	0.0072563	0.0944854	13.021152764151701	8.00805e-06	8.94611e-05
CRABP2	0.0548654	0.189271	3.44972506607952	8.53589e-06	9.52403e-05
ZCCHC24	0.169389	0.371291	2.1919499990535201	8.83964e-06	9.83871e-05
NR4A1	0.165788	0.361489	2.1804334469449902	9.36016e-06	0.000104053
PALLD	0.0713687	0.215972	3.02613874254402	1.02696e-05	0.000113744
CRISPLD2	0.0166607	0.12073	7.2463940990828402	1.04758e-05	0.000115886
PLAU	0.00203607	0.0747596	36.717567049633502	1.05226e-05	0.000116262
PDZRN3	0.00515873	0.0919476	17.8236736112143	1.17662e-05	0.000129214
GDF6	0.0257839	0.129574	5.0253867872405698	1.40452e-05	0.000152944
SYT11	0.0236709	0.130863	5.5284126376957401	1.45398e-05	0.00015814
NOVA1	0.0802675	0.233387	2.9076197949751901	1.46288e-05	0.000158917
SVEP1	0.0154741	0.116602	7.5352849748646804	1.47454e-05	0.000159992
CABLES1	0.00282606	0.0722727	25.573673464767399	1.6032e-05	0.000172917
RAPH1	0.0524851	0.183467	3.4955942580113102	1.60218e-05	0.000172917
HYMAI	0.00695101	0.0890385	12.8094414694571	1.73342e-05	0.00018586
ST8SIA1	0.00311971	0.0889979	28.5275706572098	1.73346e-05	0.00018586
LRP1	0.196071	0.395605	2.017664827116	1.78091e-05	0.000190047
SDC3	0.0971308	0.247594	2.5490751634821098	1.93767e-05	0.000206048
SYNPO2	0.0345967	0.148675	4.2973776733628002	2.14483e-05	0.000227809
TNFAIP6	0.00102315	0.0703815	68.789080018851394	2.46035e-05	0.000258894
H2AFJ	0.0432296	0.158937	3.6765850448120698	2.50872e-05	0.000263068
RGMB	0.0276435	0.1369	4.9523512196089001	2.52501e-05	0.00026447
PRELP	0.151827	0.333189	2.1945379804578602	2.90967e-05	0.000302659
GPR124	0.0385021	0.156368	4.0612935920332696	3.42849e-05	0.000351779
MXRA8	0.0789038	0.213691	2.70824665929229	3.44725e-05	0.000353304
ARHGAP24	0.0277471	0.133561	4.81350393103504	3.54993e-05	0.000363006
SRPX2	0.00555734	0.0833743	15.002570222887	3.79012e-05	0.00038626
DACT2	0.00604105	0.0834275	13.810104781342901	3.80988e-05	0.000387837
GNG2	0.0248284	0.121632	4.8988995017883497	4.0529e-05	0.000409599
NGFR	0.0609848	0.184893	3.0317918202829501	4.36707e-05	0.000436876
OLFML2B	0.0108093	0.0964017	8.9183964638359008	4.37754e-05	0.000437271
CNTFR	0.0161751	0.109198	6.7509906361512	4.39684e-05	0.000438716
SPOCK1	0.0143819	0.0974093	6.7730622615445304	4.51875e-05	0.000449889
EVA1B	0.0403015	0.154053	3.8225035993707399	4.78116e-05	0.000473932
TGFB1I1	0.112777	0.264531	2.3456059837876202	5.34695e-05	0.000525987
TMEFF2	0.00108362	0.06379	58.8675540768931	5.4864e-05	0.00053783
SOX8	0.0083192	0.0809467	9.7300981564971902	5.7068e-05	0.000558354
RBMS3	0.151535	0.323412	2.13424402108665	6.03704e-05	0.000589392
ROBO1	0.0801015	0.219573	2.7411897473940998	6.18568e-05	0.000602605
TTYH2	0.0197097	0.105875	5.3717121273028097	6.29948e-05	0.000613032
CCDC88A	0.123831	0.280284	2.2634433526365498	6.35035e-05	0.00061732
EGR2	0.0165029	0.107102	6.4898711328249297	6.37343e-05	0.000618237
JAM3	0.0396799	0.151187	3.8101562726733	6.59104e-05	0.000637298
GBP4	0.045053	0.160008	3.5515573487196601	7.13417e-05	0.000683251
RAP2A	0.0313968	0.129249	4.11664989475989	7.16884e-05	0.000685846
FRZB	0.0299726	0.13045	4.3523303701905602	7.37347e-05	0.00070172
IGF2	0.0293776	0.130178	4.43119468036243	7.37348e-05	0.00070172
RASSF2	0.054915	0.170335	3.1017863710122802	7.76701e-05	0.000736078
PRDX4	0.0866374	0.22501	2.59714598150659	8.00044e-05	0.000757408
MMP16	0.021387	0.116702	5.4566445090295002	8.19517e-05	0.000773419
ABCA8	0.0894097	0.226276	2.5307813867039601	8.20926e-05	0.000773943
FMNL2	0.0219559	0.117545	5.3536592141058303	8.34446e-05	0.000785872
COL5A3	0.0730298	0.198796	2.7221173665743299	8.48052e-05	0.000797856
PAG1	0.0453551	0.159006	3.50578792033637	0.000101834	0.0009453
NR3C1	0.146837	0.309116	2.1051606442094899	0.000105808	0.000981188
SPRY4	0.0566237	0.176202	3.1118083186957501	0.000106871	0.000988015
CMTM3	0.0775564	0.203054	2.6181411099452001	0.000109062	0.00100417
RAB23	0.0209786	0.114754	5.4700481401355496	0.00011746	0.00107169
PENK	0	0.0588445	Inf	0.000125374	0.00113589
CYP27C1	0.0150716	0.101821	6.7558219360044198	0.000129809	0.00117138
NKAIN4	0	0.0612674	Inf	0.000136168	0.00122632
LGR4	0.0315672	0.124144	3.9326943995389998	0.000142665	0.00128228
C1QTNF7	0.00894317	0.0909685	10.1718444685678	0.000144137	0.0012904
FRMD6	0.0125878	0.0901608	7.1625457169988396	0.000144135	0.0012904
RHOJ	0.0512347	0.165232	3.22500148513527	0.000145529	0.00130157
SGCE	0.0988819	0.233685	2.3632696511045701	0.000168124	0.00149187
CCS	0.0219838	0.112218	5.1045568970107604	0.000169167	0.00149966
TAGLN	0.102665	0.235192	2.2908746199264001	0.000169344	0.00149976
SMTN	0.0489811	0.150661	3.0758973241032601	0.000182234	0.00160451
SLC16A2	0.0470818	0.151439	3.2165016372433	0.000182666	0.00160675
FAIM2	0.00422254	0.0736072	17.431986572924501	0.00018369	0.00161419
IRS1	0.0204343	0.0981788	4.8046052281577998	0.000185247	0.00162472
AMOT	0.0197461	0.0973815	4.93167598895797	0.000185219	0.00162472
TRIM8	0.0789925	0.197478	2.49995368258543	0.000191925	0.00168004
LRRC32	0.030208	0.120525	3.9898485379637201	0.000194387	0.00169298
ITGA11	0.00912366	0.0852328	9.3419550145030108	0.000195256	0.00169771
LRRN4CL	0.0291884	0.121638	4.16733919919601	0.000198253	0.00172047
HEYL	0.0351515	0.13105	3.7281454582943501	0.000222412	0.00190819
ADAMTS1	0.144077	0.291115	2.0205531826811298	0.000236282	0.00201574
EFS	0.0418239	0.140662	3.3631937664517002	0.00024139	0.00205738
ZEB1	0.0716883	0.186565	2.6024446865173698	0.000261372	0.00220692
STARD9	0.0171359	0.0957494	5.5876387736382496	0.000264302	0.00222751
ADAM12	0.0137574	0.0829591	6.0301278327828403	0.00028321	0.00237807
ABCA6	0.00913718	0.0830691	9.0913297532229898	0.000283216	0.00237807
APOD	0.00220361	0.0539375	24.4768793200179	0.000286934	0.00240483
TENM4	0.00685543	0.0722006	10.531891121821401	0.000287894	0.00241064
TNC	0.0129009	0.0843555	6.5387183085756702	0.000295127	0.00246215
BCL2	0.0090605	0.0848074	9.3601275892806601	0.000295132	0.00246215
NCOA1	0.141197	0.288003	2.0397261663722701	0.000297414	0.002475
LPCAT2	0.0226625	0.105296	4.6462535704901802	0.000324768	0.00268467
DMD	0.0782045	0.192261	2.4584366128154498	0.000336319	0.00276501
CLEC11A	0.0584185	0.165185	2.8276048925699202	0.000354852	0.00290946
TMOD2	0.0167037	0.0931575	5.57707140311744	0.000379177	0.0030977
RAP1B	0.117694	0.250746	2.1304889334622201	0.000395637	0.00322055
CACNA1A	0.0180293	0.0943133	5.2311177659204704	0.000398319	0.00323656
RAB3IL1	0.0106853	0.0818507	7.6601421100633802	0.000422828	0.00342038
SH3PXD2B	0.0352937	0.126033	3.5709768119068901	0.000430462	0.00347592
APCDD1	0.0232133	0.103056	4.4395245929581497	0.00045868	0.0036939
DCLK2	0.0445582	0.143828	3.22787116332657	0.000461245	0.00371126
SURF4	0.12491	0.25675	2.0554809988965599	0.000472569	0.00378556
SYNPO	0.0927857	0.214555	2.3123684455897502	0.000507125	0.00400571
KCNAB1	0.0152371	0.0924265	6.06588840238439	0.000561754	0.00438749
AUTS2	0.0129542	0.0770499	5.9478638798413197	0.000592389	0.00461483
TP53I11	0.0725831	0.177507	2.4455691438855198	0.000605188	0.00469435
CHST2	0.0103496	0.0789637	7.62960966758531	0.000606134	0.00469767
UGDH	0.10223	0.219902	2.15104665115213	0.000617813	0.00478001
SMAD1	0.0474542	0.1416	2.9839273279870602	0.000632037	0.00488588
OMD	0.0012782	0.0497296	38.9058164227052	0.000664953	0.00506358
RFTN2	0.000767103	0.0496438	64.716049614115406	0.00066496	0.00506358
ADAM19	0.0308981	0.109005	3.5278754027079402	0.000724694	0.00547146
NAV3	0.029264	0.109309	3.7352731275634001	0.000724696	0.00547146
CHST14	0.0850559	0.191781	2.2547661629327602	0.000729193	0.00549168
PKNOX2	0.0290961	0.110734	3.8057932599789801	0.000746946	0.00561138
PSAT1	0.0150247	0.0884687	5.8882208458131604	0.000773627	0.0057974
DNM1	0.0327298	0.11897	3.6348990037692599	0.000783217	0.00585474
CTBP2	0.0717233	0.174394	2.4314800634104201	0.000797499	0.00595168
RAB8B	0.0459031	0.136753	2.97917233950364	0.000838063	0.00621911
SHISA2	0.00488503	0.0618011	12.6511076485753	0.000857073	0.00632851
FAT4	0.06012	0.157145	2.61385681441255	0.000854909	0.00632851
PCSK6	0.0094471	0.0747541	7.9129221002347396	0.000856715	0.00632851
PI16	0.0074224	0.0614719	8.2819361711126493	0.000857058	0.00632851
CDC7	0.0247616	0.0969181	3.9140433979232698	0.000901402	0.00658075
TLL2	0	0.0456268	Inf	0.000999249	0.00723677
TSPAN11	0.0191697	0.0843195	4.3985762169131997	0.00108467	0.0078366
WISP1	0.0963602	0.205277	2.1303147946832501	0.00109791	0.0079196
C17orf58	0.048066	0.13403	2.7884619989947401	0.00112998	0.00811225
PAGR1	0.0614115	0.154438	2.5148127256681101	0.001135	0.00813538
COLEC11	0.0821052	0.18851	2.2959568353721398	0.00126893	0.00902395
VSTM4	0.0319283	0.104465	3.2718625916050201	0.00141822	0.00996051
FKBP7	0.0661805	0.158505	2.39504770015435	0.00142642	0.0100103
MLXIP	0.0401512	0.121598	3.0284899267060599	0.00151016	0.0105653
CMKLR1	0.00228716	0.0434813	19.011045170688401	0.00151225	0.0105717
ARF6	0.0916273	0.193203	2.1085756178885302	0.00151703	0.0105937
CSPG4	0.0204136	0.0814629	3.9906105403952998	0.00153695	0.0107113
IL17RD	0.0452637	0.13295	2.9372256947847202	0.00153947	0.0107207
PDE10A	0.011821	0.0699927	5.9210477493743001	0.00178804	0.0122654
HAS2	0.00947728	0.0701652	7.4035206354254903	0.00178806	0.0122654
RAB27B	0.00925109	0.0704923	7.6198931974226296	0.00178806	0.0122654
PLEKHA5	0.0705226	0.165765	2.3505165011711702	0.00180147	0.0123423
SEPT8	0.0721057	0.167159	2.3182445844785602	0.00184662	0.0125982
SCRG1	0.00562883	0.0566561	10.0653402340899	0.00185743	0.0126518
CDO1	0.00302381	0.0575956	19.0473629369672	0.00187864	0.0127781
CDR2	0.0309373	0.100359	3.24395805726357	0.00191356	0.0129961
FGD5	0.00570402	0.0585749	10.269058633686299	0.00193034	0.0130905
AMPH	0.00593469	0.0585107	9.8590917019509696	0.00193034	0.0130905
LOC100129034	0.056292	0.147464	2.6196334641755898	0.0019524	0.0132203
LMF1	0.0390218	0.120138	3.0787359743305198	0.00205889	0.0138482
TANC2	0.0336039	0.112688	3.3534358314678898	0.00208924	0.0140315
SELM	0.0190969	0.0794643	4.16111528640866	0.0021815	0.0145648
ZNF469	0.0182308	0.0796143	4.3670233344216598	0.00218151	0.0145648
PRRT2	0.0183382	0.0800133	4.3632058159514697	0.0022124	0.0147277
HSPA12B	0.0175481	0.0802293	4.5719667389865899	0.0022124	0.0147277
RORA	0.0169784	0.0805624	4.7449964359813404	0.0022124	0.0147277
KIT	0.017463	0.080728	4.6228130851009199	0.00226831	0.0150446
EPHA3	0.00138545	0.040544	29.264175287923099	0.00229594	0.0151947
ANGPTL1	0	0.0410044	Inf	0.00229598	0.0151947
SLC22A3	0	0.0410795	Inf	0.00229598	0.0151947
FBLN7	0.00164145	0.0412438	25.126483670824499	0.00230644	0.0152528
DCC	0	0.0418845	Inf	0.00236666	0.0156055
DBN1	0.0926424	0.198298	2.1404639629263	0.00237282	0.0156347
WIPI1	0.0128596	0.066381	5.1619683683339401	0.00255687	0.0167258
DUSP7	0.0110875	0.0670314	6.0456527381863401	0.00256357	0.0167454
DENND2A	0.0108613	0.0672792	6.1943770837084404	0.00256357	0.0167454
PAMR1	0.00999788	0.0679166	6.79310228223191	0.00260334	0.016993
SPRED2	0.0579088	0.145595	2.51420879955054	0.00262185	0.0171015
GFRA1	0.0276239	0.0976778	3.5359938808199902	0.00263448	0.0171715
MSC	0.0116627	0.0681496	5.8433885233980796	0.00267707	0.0174241
EBF1	0.0826423	0.179223	2.1686592589485101	0.00271407	0.0176395
F2R	0.0331239	0.108368	3.2715846144987299	0.00274187	0.0178074
WBSCR17	0.00819719	0.0543525	6.6306220893547696	0.00274632	0.0178111
RP1-177G6.2	0.00587746	0.0544298	9.2607674550406003	0.00274637	0.0178111
UNC5C	0.0370463	0.108208	2.9208844932132898	0.00277648	0.017955
ADAMTS4	0.0429532	0.118436	2.7573335003633801	0.00287038	0.0185098
COX7A1	0.0175902	0.0761433	4.3287398019788199	0.00307503	0.0197028
CAPN5	0.0171519	0.0777721	4.5343059224946698	0.00317909	0.0203408
RCBTB2	0.0657974	0.151592	2.3039234559311401	0.00325873	0.0208209
ABI3BP	0.0242034	0.0861815	3.5607137124945298	0.00342061	0.0217785
PLBD1	0.0249481	0.0863363	3.46063810752322	0.00345577	0.0219869
PPFIA2	0.00140272	0.0385506	27.4826708553455	0.00348609	0.0221487
FAM20C	0.0302027	0.0944553	3.1273839611035101	0.00361869	0.0228788
C11orf24	0.0333803	0.106621	3.1941283030198599	0.00383381	0.0241043
CNRIP1	0.0332358	0.106702	3.2104644659316	0.00383381	0.0241043
PTPRD	0.0691887	0.157531	2.27683647548713	0.00398347	0.0249587
LAMC3	0.00759125	0.0520339	6.8544527092583998	0.00408475	0.0254175
SDK2	0.00465458	0.0534491	11.483102116974001	0.00421418	0.0261152
CTHRC1	0.0203338	0.072973	3.5887462028024699	0.00432782	0.0267464
MGAT5	0.017896	0.0737242	4.1195947171399796	0.00432784	0.0267464
PRICKLE2	0.0227252	0.0835154	3.67501113902023	0.00478164	0.0292516
TSPAN5	0.0923778	0.189016	2.0461156723231499	0.00487318	0.0296316
NCALD	0.0490068	0.120911	2.4672238999304099	0.00489239	0.0297284
PJA1	0.0393175	0.110986	2.82282630880038	0.00498019	0.030181
SETD7	0.0375503	0.100988	2.6894002192906798	0.00502332	0.0303814
PEAR1	0.0417325	0.112271	2.6902557070922599	0.00506058	0.030508
NUPR1	0.0380746	0.102543	2.6932206180284499	0.00508824	0.0306309
SRGAP1	0.0431841	0.11294	2.6153257379141701	0.00515161	0.0309712
IL4R	0.0138225	0.0607146	4.39246180733217	0.00525851	0.0315386
GADD45G	0.00208981	0.0369781	17.6945160194335	0.00549018	0.0326827
TTYH1	0	0.0369895	Inf	0.00549041	0.0326827
PLAG1	0.065329	0.144102	2.2057881330792801	0.00549858	0.0327099
PRR24	0.0665422	0.144623	2.1734017206475098	0.00550591	0.0327105
NDRG2	0.0142768	0.062988	4.4118997413110996	0.00558781	0.0331326
GPR162	0.00950308	0.0634039	6.6719328227830301	0.00558792	0.0331326
RNF165	0.00255424	0.0375568	14.703687684123	0.00576095	0.0340263
ST3GAL4	0	0.0379512	Inf	0.00576118	0.0340263
PXDNL	0.00346447	0.0488073	14.087958435388099	0.00588478	0.0346884
CKB	0.0583652	0.138086	2.3659040538381899	0.00601339	0.0353775
NTF3	0.00555743	0.0504362	9.0754557585509907	0.00610795	0.0359105
MGC16121	0.0384664	0.109007	2.8338168656192	0.00669238	0.0388673
GPRASP1	0.0433937	0.108896	2.5094779199571602	0.00676238	0.0392236
FRMD4A	0.0352241	0.100046	2.8402713585086201	0.00686276	0.0396471
ZNF385A	0.0334993	0.100213	2.9914986648578501	0.00686277	0.0396471
BZW2	0.0643087	0.143283	2.2280424103074399	0.00727284	0.0417038
KLF12	0.0570372	0.133744	2.3448619906154899	0.00766439	0.0436451
SLC7A2	0.0144162	0.0592248	4.1082191250671896	0.00768933	0.0437596
CACNA1G	0.00125298	0.0340453	27.1715317614008	0.00823059	0.0464605
ADAMTS7	0.0697029	0.148348	2.1282856739558	0.00857149	0.0481747
RUFY3	0.0868695	0.174643	2.01041052776944	0.00861445	0.0483862
IL17D	0.00367317	0.0470451	12.807758729944	0.00867757	0.0486327
PROSAPIP1	0.00575503	0.0476908	8.2868088171922505	0.00886142	0.0495281
KCNQ2	0.00496343	0.0476284	9.5958728242225302	0.00886149	0.0495281
