# Supplementary material for: Single-cell analysis of human fetal epicardium reveals its cellular composition and identifies CRIP1 as a modulator of EMT
Source: Stem Cell Reports. 2023 Jun 29;18(7):1421–35. doi: 10.1016/j.stemcr.2023.06.002 (PMC10362506; doi:10.1016/j.stemcr.2023.06.002)
Supplement: Table S4. Overlapping genes in module 5 and DEGs from EAC3 [file mmc5.xlsx]

## Sheet: Genes in all modules
Table S4.	Genes in modules found in SOM.			Related to Fig 4.
Modules	GENEID
1	ATP1A1
1	ATP5G2
1	BDKRB1
1	CAV1
1	EFNB2
1	FRMD4B
1	GNB2L1
1	LINC00173
1	MPP7
1	RPL14
1	SLC39A8
1	TEK
1	WASF3
2	C2orf40
2	CA9
2	GJA1
2	KRT18
2	LGALS8
2	PROCR
3	GAS6
3	HTRA1
3	INMT
3	KANK4
3	NPR3
3	PRSS23
3	SDC4
3	SFRP5
3	TFPI2
3	TGM1
4	BCAM
4	C10orf116
4	CFH
4	COLEC12
4	GMPR
4	GPI
4	LRP2
4	MEDAG
4	MME
4	NPNT
4	PLXNB1
4	PTGS1
4	RPL41
4	SLC9A3R1
4	SMPD3
4	SPINT2
4	TM4SF1
4	TPM1
4	UTRN
5	ALDH1A2
5	ANXA2
5	APLP2
5	AQP1
5	B3GNT7
5	BNC1
5	C1GALT1
5	C2
5	C3
5	C5orf42
5	CALB2
5	CALCOCO1
5	CARNS1
5	CCDC64
5	CCDC80
5	CDK2AP2
5	CDON
5	CFB
5	CFI
5	CHP1
5	CLDN1
5	CLDN15
5	CLIC3
5	CLU
5	COL11A1
5	COL4A5
5	CPA4
5	CRIP1
5	CRYAB
5	CTXN1
5	CXADR
5	CXCL14
5	CYBRD1
5	DSP
5	EFNB3
5	ELF4
5	EPHB6
5	EZR
5	FAM84B
5	FBP1
5	FGFRL1
5	GCA
5	GFPT2
5	HLA-C
5	HPCAL1
5	IL1R1
5	ITGA3
5	ITLN1
5	KRT19
5	KRT5
5	KRT7
5	KRT8
5	LAMA5
5	LAMB3
5	LRRTM1
5	MAF
5	MAL2
5	MMP28
5	MSLN
5	MYRF
5	NMU
5	NPC2
5	NSG1
5	PDPN
5	PKHD1L1
5	PLA2G2A
5	PNOC
5	PRG4
5	PSAP
5	PTK2B
5	PTPRF
5	RDH10
5	REC8
5	REEP1
5	RPS15
5	SBSPON
5	SCN3B
5	SELENBP1
5	SH3BP4
5	SLC44A2
5	SLPI
5	SPOCK2
5	SPRR2F
5	ST3GAL1
5	SULF1
5	SYT4
5	TLL1
5	TMEM176B
5	TPI1
5	UCHL1
5	UPK1B
5	UPK3B
5	UQCRQ
6	CD151
6	CDH3
6	DAAM1
6	ENO1
6	PPP2R4
6	SOX6
7	SAT1
7	SDPR
7	TSPAN3
7	C17orf76-AS1
7	FABP5
7	HLA-B
7	MYH9
7	RPL5
7	RPS2
8	ADCYAP1
8	AGTR1
8	ANKRD33B
8	ARPP19
8	ATP5B
8	ATP6V1E1
8	BEX1
8	BIRC3
8	CCL21
8	CD9
8	COL18A1
8	DOK3
8	EMID2
8	ENO2
8	FABP4
8	FAM65C
8	FOXC1
8	GATA3
8	GCLM
8	HS3ST1
8	IFITM1
8	ISYNA1
8	JAK1
8	KLF9
8	LRBA
8	MT2A
8	PABPC4
8	PDK1
8	PDLIM1
8	PEPD
8	PFN1
8	PHB2
8	RAB1B
8	RAB27A
8	RPL38
8	RRM1
8	SF1
8	SNHG1
8	TGFBR1
8	TINAGL1
8	TPM2
8	TRIM58
8	TSPAN15
8	UCP2
8	ULK2
8	VAPA
8	WEE1
8	ZNF664
9	ADH5
9	BCL2L11
9	BEX4
9	EIF4B
9	ERAP1
9	FKBP4
9	FRAS1
9	ID4
9	MAGI2-AS3
9	OSBPL1A
9	POLR2L
9	PPIF
9	RABGAP1
9	RBPMS
9	RPL15
9	RPS13
9	RPS5
9	SIRPA
9	STAT1
9	SULF2
9	TOMM6
9	WARS
9	AKR7A2
9	ARF3
9	BCHE
9	CDC123
9	CDK16
9	CWF19L1
9	HMCN1
9	LDOC1
9	LSM4
9	MAP3K13
9	MRPL4
9	MTHFD1
9	NRBP2
9	PHGDH
9	RELL1
9	S100A16
9	SEMA6D
9	SGK1
9	SNX5
9	SQSTM1
9	TGM2
9	TMEM106B
9	TPP1
9	UBR4
9	XRCC5
9	ACADVL
9	AK3
9	ALDH9A1
9	ANKRD20A9P
9	ANKRD52
9	APEX1
9	ARHGEF10
9	ATXN7L3B
9	BNIP3
9	CD47
9	CDC16
9	CES4A
9	CMAS
9	CNPY3
9	COX4I1
9	COX8A
9	CS
9	CSNK2B
9	EFCAB14
9	EFNA5
9	EIF2AK1
9	FAM127B
9	FLRT2
9	FYN
9	GPS1
9	H2AFY
9	HEG1
9	HNRNPUL1
9	IFITM3
9	LINC00622
9	LPCAT4
9	LRPPRC
9	MECP2
9	MKRN1
9	MLLT1
9	MPZL1
9	MRPS21
9	MSRB2
9	NEO1
9	NLN
9	NRD1
9	NSMCE1
9	NTNG1
9	OBSL1
9	OLFML1
9	POLR2E
9	PRKCDBP
9	PTPLAD1
9	RBP1
9	RPN1
9	SGPL1
9	SLIT3
9	SPG11
9	TBX18
9	TLN1
9	TMEM98
9	TNS3
9	TSEN34
9	WT1-AS
9	ZNF608
9	AMOTL2
9	ANXA11
9	ARHGAP23
9	ARHGAP28
9	ARHGAP32
9	ARHGAP5
9	C1S
9	CA12
9	CAPNS1
9	CD200
9	CYFIP1
9	FKBP1A
9	FLNA
9	FLOT1
9	FLRT3
9	GPR133
9	HLA-A
9	IQGAP1
9	ITSN1
9	KATNB1
9	LGALS3BP
9	LMAN1
9	MEGF6
9	MGST1
9	PTPRK
9	PTTG1IP
9	RIN2
9	TMEM176A
9	WDR1
9	YWHAZ
9	CANX
9	EIF6
9	IFITM2
9	IL6ST
9	LY6E
9	PLOD2
9	PRDX5
9	RARRES2
9	RNH1
9	RNMT
10	AHCYL1
10	C1orf43
10	DCBLD2
10	HDGF
10	PARP9
10	TMEM14B
11	CAV2
11	COL8A1
11	CRIM1
11	CUX1
11	EFEMP1
11	GPR126
11	HSP90B1
11	IGFBP5
11	KIAA1143
11	MAGI1
11	PTPN14
11	RNF103
11	S100A10
11	SLC4A4
11	STK24
11	SYNE1
11	ZFP36L1
11	ACADSB
11	ACTR3
11	ADRBK2
11	AGRN
11	ANKRD50
11	ANKRD9
11	AP2M1
11	ARL4C
11	ARL4D
11	ATP2B1
11	ATP2B4
11	B2M
11	BASP1
11	BMP4
11	C1orf63
11	CAPN2
11	CAPN6
11	CAST
11	CITED2
11	CMYA5
11	COQ4
11	CPE
11	CRELD1
11	CSRP1
11	DAB2
11	EPHA4
11	FAM210B
11	FKBP3
11	GNS
11	H1FX
11	HINT1
11	HSD17B11
11	HSP90AB1
11	LDLRAP1
11	LMO4
11	MAP3K1
11	MPP1
11	MSRB3
11	MYO1C
11	NISCH
11	NPM1
11	PPP1CB
11	PPP1R12B
11	PROS1
11	RABGAP1L
11	RAD23B
11	RPL10
11	RPL13A
11	RPL19
11	RPL4
11	RPS6
11	SEC63
11	SERINC3
11	SLK
11	SNHG8
11	SRRM1
11	ST13
11	STAT3
11	STRADB
11	THBD
11	TIMP3
11	TMED5
11	TOMM20
11	TXNIP
11	UBE2H
11	YWHAB
11	ZFP106
11	ZNFX1-AS1
12	AHR
12	METTL9
12	SEC14L1
12	TMBIM4
12	TMEM256
13	CCAR1
13	MLLT4
13	OGT
13	RBMX
13	UBA52
13	VRK3
14	ABHD12
14	ADAMTS5
14	ADAMTSL4
14	AHNAK
14	AP3D1
14	ARL8A
14	ASXL3
14	ATP5SL
14	BLOC1S3
14	BNC2
14	C1R
14	C7orf41
14	CCNG1
14	CCSER2
14	CD74
14	CHPF
14	CSDE1
14	DDOST
14	DKK3
14	ERP44
14	EWSR1
14	FBXO9
14	GLIS2
14	GSTM4
14	GTF2F1
14	GTPBP1
14	HUWE1
14	IFNAR1
14	IKBKB
14	IL10RB
14	JMJD8
14	LEPR
14	LEPROT
14	LOC100505633
14	LOC100506710
14	MACF1
14	MAP1LC3B
14	MARCH2
14	MCRS1
14	MCTP2
14	MED13L
14	METTL7A
14	MSMO1
14	MX1
14	OPTN
14	OSMR
14	PDIA4
14	PHIP
14	PLEC
14	PSMC4
14	PTGIS
14	RAB11A
14	RFC1
14	RNF19A
14	S100A6
14	SCARA3
14	SEMA3C
14	SERP1
14	SERPING1
14	SNX4
14	SPTAN1
14	SPTLC2
14	SRRM2
14	STAT5A
14	TERF1
14	TIMP1
14	TM9SF2
14	TMBIM6
14	TMED10
14	TMEM43
14	TNKS2
14	TP53BP1
14	TRMT112
14	TTF1
14	VAT1
14	VOPP1
14	VPS13C
14	VPS53
14	ZFYVE21
14	ZNF23
14	ZNF641
15	ABHD16A
15	APMAP
15	CNOT7
15	CYBASC3
15	DLG3
15	EI24
15	FAF1
15	FAM192A
15	GLOD4
15	IKBKG
15	KIAA1109
15	KLHL12
15	PBX3
15	PHB
15	PLRG1
15	PPIA
15	PRKDC
15	SETD3
15	SLC3A2
15	SNHG16
15	SNRPB
15	SRSF11
15	STAU1
15	TIMM23
15	TMED2
15	VAMP2
16	ABCB6
16	AGXT2L2
16	AHDC1
16	ALG3
16	ALKBH5
16	AP2S1
16	ATN1
16	ATP5J2
16	ATP6AP2
16	ATP6V0C
16	BANF1
16	C1orf198
16	CCNB1IP1
16	CDC42
16	CDIPT
16	CDK5RAP3
16	CGGBP1
16	CGNL1
16	CHCHD2
16	COL9A3
16	COX6A1
16	DCTN1
16	DCXR
16	DHRS1
16	DKC1
16	DNAJC8
16	DOM3Z
16	DTX3
16	DUSP8
16	DVL3
16	EIF3B
16	EIF4G2
16	EIF4H
16	ERGIC3
16	FADS1
16	FAM213B
16	FBXL3
16	FIZ1
16	GAS1
16	GIGYF1
16	GRN
16	IGFBP4
16	IMPAD1
16	IP6K2
16	ITGB1BP1
16	KAL1
16	LAMB2
16	LARP1
16	LRPAP1
16	MCM7
16	MEA1
16	MGP
16	MGST3
16	MLEC
16	MPV17
16	NDN
16	NGFRAP1
16	NXF1
16	OS9
16	PAPSS2
16	PAXBP1
16	PCYOX1
16	PDGFRL
16	PFN2
16	PHF12
16	PKD2
16	PKM
16	PLXNB2
16	PPDPF
16	PPP2R1A
16	PRKAR1A
16	PRKCSH
16	PSME3
16	PTDSS1
16	RYR2
16	SHISA5
16	SIGMAR1
16	SLC25A3
16	SMOC2
16	SND1
16	SNRNP200
16	SNRNP70
16	SNX3
16	SRPR
16	STAU2
16	TADA3
16	TCEA1
16	TECR
16	THRAP3
16	TIMM17B
16	TMEM132A
16	TMEM59
16	TMX4
16	TRAPPC1
16	TUBG2
16	TXNDC12
16	TXNRD3
16	UBA1
16	UBR1
16	UBXN4
16	VDAC3
16	YIPF6
16	YME1L1
16	YWHAE
16	ZNF317
16	ZNF579
17	ANAPC5
17	CCT5
17	DMTF1
17	GLO1
17	GNAI2
17	HSPA4
17	MAX
17	PCBP1
17	PTBP1
17	RPAP2
17	RSL1D1
17	SLC25A36
17	SYN1
17	TGOLN2
17	VAMP3
17	ZBTB11
17	ZNF24
18	C16orf80
18	DDAH1
18	GATA2
18	GDE1
18	IL8
18	MLL3
18	PDE5A
18	PNPLA6
18	PTK2
18	SMG1
18	SSB
18	ST7
18	TIA1
18	URB1
18	ZNF615
19	A2M
19	ADAMTS9
19	ADAP2
19	ARHGAP26
19	ASAP1
19	ATG2B
19	BAZ1A
19	BRD8
19	C14orf2
19	C9orf89
19	CCL4
19	CD84
19	CD93
19	CEBPB
19	CLTA
19	COX5B
19	COX7C
19	CREBRF
19	CTR9
19	CXorf36
19	DAZAP2
19	DDX21
19	DLC1
19	EGF
19	EMCN
19	ENPEP
19	EPAS1
19	ESAM
19	FAM120A
19	FAM213A
19	GAS5
19	GJA4
19	GPR116
19	GUCY1A2
19	HK1
19	LAMTOR5
19	LPP
19	MCAM
19	MEF2C
19	MS4A7
19	MTSS1
19	MYLK
19	NDUFA4L2
19	NDUFB4
19	NRARP
19	PCBP2
19	PDGFB
19	PECAM1
19	PKP4
19	PLVAP
19	PRDX6
19	PRKAR2B
19	PTMA
19	RABGGTB
19	RGS5
19	RMDN1
19	RPL23A
19	RPL34
19	RPS16
19	RPS20
19	RPS27
19	SLC12A2
19	SLC25A5
19	SNAP29
19	SRGN
19	STXBP1
19	THBS4
19	TIE1
19	TIMM8B
19	TPM3
19	UACA
19	USP8
19	VPS35
19	VPS37B
19	VWF
19	ARHGAP29
19	ARHGEF17
19	ARL8B
19	ARPC2
19	ARRDC3
19	ATP5J
19	C17orf75
19	C4orf3
19	CBX4
19	CCDC25
19	CD59
19	CDH2
19	CDV3
19	CIRBP
19	COX7B
19	DUSP1
19	DUSP5
19	DYNLRB1
19	EEF1A2
19	EEF1G
19	EIF2S3
19	EIF3L
19	FAU
19	FOXP1
19	GGA3
19	GNG11
19	HBA2
19	HIST1H1C
19	ID1
19	IER3
19	IGF2BP3
19	IMPDH2
19	LOC401321
19	LYPLA1
19	MMRN2
19	MYL12B
19	NEAT1
19	NEDD9
19	NTRK3
19	PABPC1
19	PACSIN2
19	PARVA
19	PDS5A
19	PLXNC1
19	PNN
19	PPP1CC
19	RAC1
19	RPL11
19	RPL12
19	RPL32
19	RPL35
19	RPLP1
19	RPLP2
19	RPN2
19	RPS18
19	RPS28
19	RPS3
19	SH3GLB1
19	SLC5A3
19	SNHG7
19	STMN3
19	SYNE2
19	TANK
19	TEAD1
19	TLN2
19	TPPP3
19	TPT1
19	UBC
19	UBE2V2
19	UROD
19	WAC-AS1
19	WDR26
19	AASS
19	ACTN4
19	ANAPC16
19	ATP5C1
19	BAG5
19	BBX
19	CACYBP
19	CALR
19	CAPRIN1
19	CCT3
19	CDH11
19	CDK6
19	CHERP
19	CMIP
19	CPEB4
19	CRIP2
19	DDX18
19	DDX42
19	EEF1B2
19	ELAC2
19	EMILIN2
19	EMP1
19	EMP2
19	FAM208A
19	GAPDH
19	GLUL
19	HNMT
19	HNRNPA0
19	HNRNPC
19	HSPA5
19	HSPB1
19	HVCN1
19	IARS2
19	ID2
19	KIF2A
19	KLF6
19	KTN1
19	LDHA
19	LIMS1
19	LRRFIP1
19	MAN2A2
19	NCKIPSD
19	NDRG1
19	NDUFA1
19	NET1
19	NFKBIA
19	NOP10
19	NREP
19	PAFAH1B2
19	PCGF3
19	PGK1
19	PLSCR4
19	PUM1
19	RAB14
19	RPL13
19	RPL28
19	RPS10
19	RPS9
19	SFSWAP
19	SHMT2
19	SMARCAD1
19	SPATS2L
19	SRP14
19	TNNI3
19	TPR
19	UBXN1
19	VEZT
19	XPA
19	XRCC6
19	XRN2
19	ZBTB2
19	ZFP36L2
19	ZNF37BP
20	ARGLU1
20	ATP2A2
20	CCT2
20	CDC37
20	CHURC1
20	CLIP1
20	CNPY2
20	CTDSPL
20	DARS
20	DHX15
20	GADD45B
20	GSPT1
20	HIPK2
20	IPO7
20	KDM6A
20	MTRF1L
20	NEDD8
20	PROX1
20	RING1
20	RNF41
20	SNCAIP
20	TNRC6A
20	TXNL4B
20	VANGL1
20	ZC3HAV1
21	ADRM1
21	CCDC92
21	NDFIP1
21	NHP2L1
21	RAB34
21	SENP6
22	DFFA
22	EML4
22	FUBP3
22	GNPTAB
22	ITGB5
22	NUFIP1
22	SMIM10
22	STK4
22	TXN2
22	YIPF3
22	YWHAQ
23	AEBP1
23	ALG12
23	APOOL
23	ATRAID
23	CBX6
23	CENPB
23	DCAF10
23	GLTSCR1
23	HSBP1
23	KDM5B
23	KIFAP3
23	KPNA6
23	KXD1
23	MCFD2
23	MTPAP
23	N4BP2L2
23	NCSTN
23	NUP43
23	PALM
23	PARD3
23	PMP22
23	PSMD11
23	RBX1
23	SC5DL
23	SCAF11
23	SMC1A
23	SP1
23	SSR4
23	SUMO3
23	TAF2
23	TAOK1
23	TTC23
23	USP34
23	ZNF451
24	CAPZB
24	DGKD
24	EPN1
24	ERBB2
24	FNDC3B
24	LIMD2
24	MRPL30
24	NDUFA12
24	OTUB1
24	PRICKLE1
24	R3HCC1
24	TAB2
24	TADA2B
24	TMTC4
24	UIMC1
24	USO1
24	ABCC9
24	ADAMTS15
24	C19orf43
24	CAPN1
24	CHMP4A
24	CISH
24	CITED4
24	CLTC
24	CSNK1D
24	DNAJC5
24	DYRK1A
24	EPHX1
24	EPM2AIP1
24	FAM91A1
24	FTO
24	GAK
24	IARS
24	KAT6A
24	LBH
24	LIN52
24	MAOB
24	MLF2
24	MYH10
24	PHF11
24	RAB11FIP5
24	RFX7
24	SEC16A
24	SRSF2
24	STOM
24	TFG
24	TRAPPC8
24	USP11
24	ZNF275
25	ACAN
25	ACIN1
25	ARHGAP1
25	ARHGEF1
25	ARMCX2
25	ATP6V1F
25	AXL
25	BCL9L
25	BMP1
25	BTBD2
25	C11orf68
25	C16orf58
25	CD164
25	CD81
25	CENPT
25	CHAMP1
25	CHRAC1
25	CLDN11
25	COL14A1
25	COPE
25	CPNE1
25	CPSF7
25	CSAD
25	CSE1L
25	CST3
25	CUL7
25	CWC22
25	CYB5R3
25	DAD1
25	E2F1
25	EID1
25	ELN
25	FAM129B
25	FCGRT
25	FHL1
25	FKBP8
25	FMOD
25	FNBP4
25	GATA4
25	GDI1
25	GNAS
25	GNB1
25	GOLM1
25	GSTM5
25	HDLBP
25	HIVEP3
25	HNRNPD
25	IL11RA
25	ITFG2
25	JTB
25	KATNAL1
25	KRTCAP2
25	MAGED1
25	MAN1A1
25	MAP2K4
25	MBNL2
25	MCM2
25	MCM5
25	METTL21B
25	MID1IP1
25	MORF4L2
25	NAGK
25	NAT9
25	NPIP
25	NPR2
25	NUDT19
25	OAS3
25	OLFM2
25	PCDH9
25	PENK
25	PJA2
25	PKD1P1
25	PLAT
25	PMEPA1
25	PRAF2
25	PRPF8
25	PRPSAP1
25	PRRC2B
25	PSMD1
25	PTPRT
25	PURB
25	RAMP2
25	REV3L
25	RFX1
25	SARS
25	SCAF1
25	SEC24C
25	SF3B4
25	SLC44A1
25	SMARCA2
25	SORBS3
25	SPARC
25	SPG7
25	SRP9
25	SRSF6
25	SSR1
25	ST6GAL2
25	STC1
25	TBL1X
25	TMEM138
25	TMEM214
25	TMEM258
25	TNKS1BP1
25	TRIM26
25	TRIM27
25	TRIM28
25	TSPYL2
25	TSPYL5
25	TTC17
25	TWIST2
25	TYK2
25	UBAP2L
25	VAT1L
25	ZMYM6NB
25	ZMYND11
25	ZNF135
25	ZNF510
25	ZNF827
26	APPBP2
26	ATXN1L
26	C6orf136
26	CASC4
26	CCDC15
26	CDK4
26	CLP1
26	CMC2
26	DOK5
26	FAM3A
26	FBRSL1
26	FTSJ2
26	GPS2
26	GSTA4
26	GTPBP2
26	ITFG1
26	KHSRP
26	KLHDC3
26	LOC100505549
26	LOC92249
26	MARK4
26	MIR22HG
26	MLH1
26	MLL4
26	NAPEPLD
26	NFYC
26	NME4
26	P4HB
26	PHPT1
26	PIK3R1
26	PIP4K2B
26	PPP5C
26	RAB2A
26	RNF115
26	ROBO3
26	SEC22B
26	SEPT2
26	TYRO3
26	U2AF2
26	UCKL1
26	URI1
26	VEGFA
26	YIF1A
26	ZNF271
27	B4GALT1
27	CTSB
27	ERH
27	EXOSC10
27	MAML1
27	MAMLD1
27	PLTP
27	PTP4A2
27	RAB8A
27	RRAS
27	TRAPPC2
27	ZC3H15
28	ACOT13
28	AGT
28	ALDH1A1
28	ANGPT2
28	APLNR
28	ARRDC4
28	ATP1B2
28	ATP5A1
28	BTF3L4
28	C11orf58
28	CCDC3
28	CCT4
28	CXCL3
28	ECH1
28	EFHA1
28	GJC1
28	GUCY1A3
28	HDAC5
28	ITGA1
28	KCNJ8
28	LGALSL
28	LOC100131564
28	MARCH6
28	MEF2A
28	NOL10
28	NRGN
28	PAPOLA
28	PDGFRB
28	PLA2G5
28	PNRC1
28	POLR2K
28	RDX
28	RPF1
28	SF3B1
28	SH2D3C
28	SIAH1
28	STAM
28	SYTL2
28	TACC1
28	TPM4
28	UBA2
28	UBR5
28	VMP1
28	ZNF331
29	CACNB1
29	DNAJA2
29	FBXO17
29	ZMAT3
30	ARHGDIA
30	HNRNPUL2
30	RAB11B
30	RNF187
30	VWA8
31	ACTN1
31	ADO
31	AKAP9
31	ANKHD1
31	BCLAF1
31	BRD2
31	C3orf58
31	C6orf62
31	CEP290
31	CHD4
31	CIAO1
31	COMMD4
31	CPNE3
31	CPT1A
31	CWF19L2
31	DEK
31	EIF4G1
31	GOLGA4
31	GSTP1
31	GTF3C1
31	HAUS6
31	HBA1
31	HP1BP3
31	IL6
31	IREB2
31	ITM2B
31	KCNN3
31	KCNQ1OT1
31	KHDRBS1
31	KIAA2026
31	LAMP2
31	LSM14A
31	MAP3K2
31	MARVELD1
31	MMP14
31	MPRIP
31	MRFAP1
31	NOP58
31	OTUD4
31	PDCL
31	PNRC2
31	PPP1R12A
31	PPP1R15A
31	PSIP1
31	RAB3GAP2
31	RBBP6
31	SAP18
31	SDF4
31	SEC61B
31	SEPN1
31	SETX
31	SOX4
31	STAG2
31	SUZ12
31	SYNCRIP
31	TMEM212
31	TRIM44
31	VEGFB
31	ZFC3H1
32	ADAMTSL3
32	AFF4
32	AIDA
32	ANKRD10
32	ANKRD12
32	ANP32B
32	ANXA1
32	ARHGEF7
32	ARPC1B
32	ASH1L
32	BAZ1B
32	BZW1
32	CALM3
32	CBX1
32	CFL1
32	COX17
32	COX6B1
32	CWC27
32	DDX17
32	DHX9
32	DNAJA4
32	DNAL1
32	DSC3
32	DSTN
32	DYNC1I2
32	EEF1D
32	EIF1AX
32	EIF1B
32	EIF5B
32	ENC1
32	FAM115A
32	FGF18
32	GNB2
32	GNL3L
32	GOLGB1
32	H3F3B
32	HADHA
32	HLA-E
32	HNRNPF
32	HNRNPU
32	IFIT1
32	KDM2A
32	KPNB1
32	MIDN
32	MRPL20
32	MTMR3
32	MYL6
32	NAB1
32	NRIP2
32	NSFL1C
32	OAZ1
32	PCOLCE2
32	PEBP1
32	PFDN1
32	PLS3
32	PNISR
32	PPP1CA
32	PRCP
32	PRPF38B
32	PSMA7
32	RBM25
32	RHOC
32	RIF1
32	ROCK1
32	RPL18A
32	RPS12
32	SEC11A
32	SEPW1
32	SERINC1
32	SET
32	SKP1
32	SLC35B4
32	SMC3
32	SNHG15
32	SNRPD2
32	SNX18
32	SP100
32	SRSF1
32	SRSF5
32	SRSF8
32	TAGLN2
32	TAX1BP1
32	THUMPD1
32	TIMM9
32	TMEM87A
32	TNFRSF21
32	TNNI1
32	TOP1
32	TRA2A
32	TSIX
32	UGDH-AS1
32	USP33
32	WBP5
32	XPO1
32	YAP1
32	YBX1
32	ZBTB7A
32	ZC3H13
32	ZNF518A
32	ACTG1
32	ARHGEF12
32	ATP5F1
32	ATP5I
32	ATP5L
32	ATP5O
32	BCOR
32	BPTF
32	BTF3
32	BTG2
32	CALD1
32	CCT8
32	CELF2
32	CHD2
32	CLIC1
32	CLK1
32	CLMP
32	CNBP
32	COMMD6
32	COPB2
32	COX6C
32	COX7A2
32	DCTN2
32	EEF1A1
32	EEF2
32	EIF3E
32	EIF3H
32	EIF3M
32	EIF4A2
32	GLTSCR2
32	GUK1
32	HNRNPA1
32	HNRNPH1
32	HNRNPK
32	IGFBP2
32	KLF3
32	LMNA
32	LOC100131257
32	MRPL18
32	MTR
32	MYL12A
32	MYO1B
32	NACA
32	NCL
32	NDUFB10
32	NONO
32	NSA2
32	PET100
32	PFDN5
32	POMP
32	PRDX1
32	PSMB1
32	PTMS
32	PTRF
32	RAN
32	RBBP4
32	REST
32	ROMO1
32	RPL10A
32	RPL17
32	RPL18
32	RPL22
32	RPL23
32	RPL24
32	RPL26
32	RPL27
32	RPL27A
32	RPL29
32	RPL3
32	RPL30
32	RPL31
32	RPL35A
32	RPL36
32	RPL36A-HNRNPH2
32	RPL36A
32	RPL36AL
32	RPL37
32	RPL37A
32	RPL39
32	RPL6
32	RPL7
32	RPL7A
32	RPL8
32	RPL9
32	RPLP0
32	RPS11
32	RPS14
32	RPS15A
32	RPS19
32	RPS21
32	RPS23
32	RPS24
32	RPS25
32	RPS27A
32	RPS29
32	RPS3A
32	RPS4X
32	RPS8
32	SDCBP
32	SEMA5A
32	SERBP1
32	SHFM1
32	SMS
32	SNHG5
32	SNHG6
32	SULT1E1
32	SUMO2
32	TMA7
32	TMEM50A
32	TMSB10
32	TMSB4X
32	U2AF1
32	UBALD2
32	UBE2D3
32	VDAC2
32	ZNF791
32	ACAP2
32	APOD
32	ARL5A
32	ATF3
32	ATP1B3
32	ATP5G3
32	BAZ2A
32	BCL10
32	BTG1
32	C16orf72
32	CAMK1G
32	CAP1
32	CCNL1
32	CDKN1A
32	CELF1
32	CLEC14A
32	CMTM6
32	CNST
32	COX7A2L
32	CSGALNACT1
32	CTNNA1
32	CWC15
32	DBI
32	DDX5
32	DHX36
32	DNAJA1
32	DNAJB1
32	DUSP6
32	EGLN1
32	EIF1
32	EIF3A
32	EIF3F
32	ENPP1
32	ETS1
32	FNBP1L
32	FOS
32	GABARAPL2
32	GSTO1
32	GTF2B
32	GUCY1B3
32	HAPLN1
32	HIC2
32	HINT2
32	HMGN1
32	HNRNPA2B1
32	HNRNPH3
32	HNRNPM
32	HNRPDL
32	HSP90AA1
32	HSPA1A
32	HSPA1B
32	HSPD1
32	HSPE1
32	HSPH1
32	ID3
32	IER5
32	IFI27L2
32	JUN
32	KHDRBS3
32	KLF10
32	KLHL28
32	LDHB
32	LIMCH1
32	LOC100190986
32	LOC100507217
32	LOC643406
32	LPAR6
32	LRRC2
32	LUC7L3
32	MAFF
32	MAT2A
32	MATR3
32	MBNL1
32	MCL1
32	MED13
32	MLL5
32	MORF4L1
32	MRPS14
32	MSN
32	MYLIP
32	NAMPT
32	NDUFS5
32	NFATC1
32	NFKBIZ
32	NR4A2
32	NR4A3
32	NUP85
32	POLR2B
32	PPP2CB
32	PRKCB
32	PRRC2C
32	RBBP7
32	RBM39
32	RCSD1
32	RHOB
32	RNF145
32	RPS7
32	SFPQ
32	SLC2A3
32	SMARCC2
32	SPEN
32	SRSF7
32	SSBP1
32	TBCA
32	TBX2
32	TCEB2
32	TNRC6B
32	TXNL1
32	UBB
32	UBE2B
32	USMG5
32	USP9X
32	ZFAND2A
32	ZKSCAN1
32	ZMYND8
32	ZNF426
33	BAG3
33	BRD4
33	CDC26
33	CXCL2
33	DNAJC19
33	DNM3
33	EEA1
33	EP300
33	ERBB2IP
33	ETV6
33	FGF12
33	GGPS1
33	GNG5
33	HECTD1
33	HIST1H2BK
33	ILF3
33	LRP12
33	MAN1A2
33	MPHOSPH8
33	MYH7
33	NOP56
33	OSBPL10
33	PIM1
33	RGS16
33	RGS2
33	ROBO2
33	S100A4
33	SRC
33	TCEB1
33	THOC2
33	TMEM109
33	TPGS2
33	UBE2D2
33	UBE2Z
33	UMPS
33	VCP
33	WRNIP1
33	YTHDC1
33	ZNF638
33	ZNF823
34	ALMS1
34	KIAA0754
34	MRPS10
34	NCOR1
34	PNMA2
34	ZFYVE9
35	ADIPOR2
35	ANKMY2
35	ANKRD17
35	AVIL
35	CXCL1
35	EBNA1BP2
35	EPB41L1
35	IFIT3
35	KRIT1
35	MCEE
35	OST4
35	PCNT
35	POR
35	SETD1B
35	TERF2IP
35	ZNF292
35	ZNF326
35	ZNF43
36	ARID1A
36	DYNLL1
36	FAM110A
36	FASTKD2
36	LINC00641
36	PTPN12
36	RAB10
36	SCRN1
37	ABI3BP
37	AZIN1
37	CALU
37	CCDC170
37	COL12A1
37	CRTAP
37	DLGAP4
37	DNMT1
37	FABP3
37	FNDC5
37	GLT8D1
37	GOLGA3
37	GPC6
37	HIF3A
37	IGF2
37	ITM2A
37	KCTD12
37	KIDINS220
37	MTDH
37	NRM
37	PAPPA
37	PIKFYVE
37	PLP1
37	PPP1R18
37	PRR24
37	RAD23A
37	RSU1
37	SF3B2
37	SKI
37	TP53I11
37	TRAM2
37	TRIP10
37	UBE3A
37	UNC5B
37	XPNPEP1
38	ACVR1
38	ADAMTS7
38	ANGPTL2
38	ANXA6
38	AUP1
38	BACE2
38	BCAT1
38	C16orf45
38	C2orf88
38	C4orf46
38	CCDC8
38	CDC42EP1
38	CDC42EP4
38	CKAP4
38	CLDND1
38	CMTM7
38	CNTFR
38	COL16A1
38	COL5A1
38	COL5A2
38	COL5A3
38	CRISPLD2
38	CSRNP2
38	DCAF7
38	DCHS1
38	DNAJC13
38	EMILIN1
38	FAIM2
38	FAM114A1
38	FBLN2
38	FBXL7
38	FGFR1
38	FKBP7
38	GAP43
38	GFPT1
38	GPC3
38	GPCPD1
38	GPRASP1
38	HIC1
38	IRF2BP2
38	ITM2C
38	KLF15
38	LRRC17
38	LTBP4
38	MCC
38	MID1
38	NCALD
38	NF1
38	NTM
38	NTRK2
38	NYNRIN
38	OGN
38	PDGFRA
38	PDLIM7
38	PELP1
38	PKD1
38	PLD3
38	PLOD1
38	PRELP
38	PTGS2
38	PTPRS
38	PYCR1
38	RAB23
38	RP1-177G6.2
38	SDC3
38	SEC24D
38	SEMA3D
38	SERPINE2
38	SERPINF1
38	SLC29A4
38	SPOCK1
38	SRPX
38	STK39
38	SV2A
38	TANC2
38	TBC1D23
38	THY1
38	TNPO2
38	TNS1
38	TSHZ2
38	TTC28
38	TWSG1
38	WBSCR17
38	ZNF652
38	ADAM33
38	ADAMTS2
38	ANKRD40
38	ARCN1
38	ARHGEF40
38	C6
38	CAPZA1
38	CBLB
38	CCL11
38	CERCAM
38	CHST14
38	CIDEB
38	CLEC11A
38	CLINT1
38	CNN2
38	COL1A1
38	COL1A2
38	COL3A1
38	COL6A1
38	COL6A2
38	COPA
38	CPT1C
38	CREB3L1
38	CRTC3
38	DMPK
38	EHBP1
38	EXT2
38	FAM46A
38	FBLN1
38	FBLN5
38	FNDC1
38	FSCN1
38	FTL
38	GNG12
38	GORASP2
38	GPX8
38	HSPB6
38	IGDCC4
38	IGF1
38	ISLR
38	KDELR1
38	KDELR2
38	KDELR3
38	KLHL15
38	LDB2
38	LOX
38	LOXL1
38	LRRN3
38	LTBP2
38	LTBP3
38	MBTPS1
38	MDK
38	MFAP2
38	MFAP4
38	MIA3
38	MIR100HG
38	MOXD1
38	MSL1
38	NCAM1
38	NFIA
38	NFIC
38	NFIX
38	NLGN2
38	NLGN4X
38	NOVA1
38	NPTXR
38	OLFML3
38	PBX1
38	PCOLCE
38	PDIA5
38	PEA15
38	PEG10
38	PGM3
38	PIP5K1C
38	PLXDC1
38	POFUT2
38	PPAP2B
38	PPAPDC1B
38	PPP1R3C
38	PSAT1
38	RCN1
38	RCN3
38	RGL1
38	RHBDF1
38	RILPL1
38	SDK2
38	SEC31A
38	SEC61A1
38	SETBP1
38	SFRP1
38	SHC1
38	SIX5
38	SMTN
38	SOD3
38	SRM
38	SSC5D
38	SVEP1
38	SYNPO
38	TARBP1
38	TBCB
38	TECPR2
38	TMEM173
38	TOX2
38	TSC2
38	TSPAN5
38	TUG1
38	USP22
38	VCAM1
38	VDAC1
38	ZNF503
38	ZNF532
38	ADAMTS10
38	ADM
38	ADRBK1
38	ALPK3
38	AP3S1
38	CCDC146
38	CCNL2
38	CDC27
38	CDK2AP1
38	DCLK2
38	DCTD
38	DYNC1LI1
38	DZIP1
38	EHD3
38	ENAH
38	FAM127A
38	FAM171A1
38	FAM53C
38	FAM89B
38	FZD2
38	GABBR1
38	GLG1
38	HCFC1
38	HECTD4
38	HGSNAT
38	IDH1
38	IFFO2
38	IGFBP7
38	IKZF4
38	ITGB1
38	KIAA1199
38	LOC441204
38	LPHN2
38	MAP1LC3A
38	MARCKSL1
38	MIR143HG
[truncated: 676 more rows]

## Sheet: Overlapping genes
Overlapping genes in module 5 and DEGs from EAC3.
EAC3 DEGs in Module 5	Genes in module 5	Genes in module 5, not in EAC3 DEGs
ALDH1A2	ALDH1A2	C5orf42
ANXA2	ANXA2	IL1R1
APLP2	APLP2	PSAP
AQP1	AQP1	RPS15
B3GNT7	B3GNT7	TPI1
BNC1	BNC1	UQCRQ
C1GALT1	C1GALT1
C2	C2
C3	C3
CALB2	C5orf42
CALCOCO1	CALB2
CARNS1	CALCOCO1
CCDC64	CARNS1
CCDC80	CCDC64
CDK2AP2	CCDC80
CDON	CDK2AP2
CFB	CDON
CFI	CFB
CHP1	CFI
CLDN1	CHP1
CLDN15	CLDN1
CLIC3	CLDN15
CLU	CLIC3
COL11A1	CLU
COL4A5	COL11A1
CPA4	COL4A5
CRIP1	CPA4
CRYAB	CRIP1
CTXN1	CRYAB
CXADR	CTXN1
CXCL14	CXADR
CYBRD1	CXCL14
DSP	CYBRD1
EFNB3	DSP
ELF4	EFNB3
EPHB6	ELF4
EZR	EPHB6
FAM84B	EZR
FBP1	FAM84B
FGFRL1	FBP1
GCA	FGFRL1
GFPT2	GCA
HLA-C	GFPT2
HPCAL1	HLA-C
ITGA3	HPCAL1
ITLN1	IL1R1
KRT19	ITGA3
KRT5	ITLN1
KRT7	KRT19
KRT8	KRT5
LAMA5	KRT7
LAMB3	KRT8
LRRTM1	LAMA5
MAF	LAMB3
MAL2	LRRTM1
MMP28	MAF
MSLN	MAL2
MYRF	MMP28
NMU	MSLN
NPC2	MYRF
NSG1	NMU
PDPN	NPC2
PKHD1L1	NSG1
PLA2G2A	PDPN
PNOC	PKHD1L1
PRG4	PLA2G2A
PTK2B	PNOC
PTPRF	PRG4
RDH10	PSAP
REC8	PTK2B
REEP1	PTPRF
SBSPON	RDH10
SCN3B	REC8
SELENBP1	REEP1
SH3BP4	RPS15
SLC44A2	SBSPON
SLPI	SCN3B
SPOCK2	SELENBP1
SPRR2F	SH3BP4
ST3GAL1	SLC44A2
SULF1	SLPI
SYT4	SPOCK2
TLL1	SPRR2F
TMEM176B	ST3GAL1
UCHL1	SULF1
UPK1B	SYT4
UPK3B	TLL1
	TMEM176B
	TPI1
	UCHL1
	UPK1B
	UPK3B
	UQCRQ
