# Supplementary material for: Single-cell analysis of human fetal epicardium reveals its cellular composition and identifies CRIP1 as a modulator of EMT
Source: Stem Cell Reports. 2023 Jun 29;18(7):1421–35. doi: 10.1016/j.stemcr.2023.06.002 (PMC10362506; doi:10.1016/j.stemcr.2023.06.002)
Supplement: Table S5. Gene regulatory network of CRIP1 and WT1, related to Figure 4 [file mmc6.xlsx]

## Sheet: CRIP1__chr14
Table S5. Gene regulatory network of CRIP1 and WT1 Related to Fig 4.
Weight	GENEID
1	WT1
0.931917852621284	DBNDD1
0.910829942205191	ABCA9
0.907643795872899	PCDH18
0.901835466160191	CRIP2
0.90088180729416	TMEM119
0.897046792884081	TCF21
0.892921179348664	PDGFRA
0.892652499661244	SETX
0.891637199596793	RRAGD
0.889082415723959	CUX2
0.886724932945893	LAMA2
0.886378001826799	KCTD12
0.884562677302813	MT2A
0.88401197656283	FAM49B
0.880646134248286	IGFBP3
0.876305126727842	OGN
0.874758397635036	CDK2AP2
0.8718275644012	SDC4
0.871792081543146	C7
0.870013502904057	COBLL1
0.868682616146333	ENO1
0.868064426226186	SERPINE2
0.866940885016814	SP1
0.86686776257117	MYH9
0.864385638853553	LEPROTL1
0.86421659096345	SRPX
0.863285891761009	FOXO4
0.861742186619076	PCBD1
0.861557990453484	ROBO4
0.859763259679932	DSP
0.858583812191416	SDPR
0.858522656731863	EIF2AK2
0.858516327057617	MGST3
0.858098343445515	PFN1
0.857811205580512	LSM4
0.857761919141519	BAG1
0.857673925982439	TLR7
0.857466013003582	SLCO3A1
0.855759668490472	ITGB5
0.855316906698286	SYT1
0.854634635122512	APLP1
0.854631252245424	MAP6
0.853137182195963	CD9
0.85301076951183	IFI27L2
0.851648302501716	LIMS2
0.851236652686522	HRH2
0.851048368925472	MYD88
0.85075548260907	CPNE2
0.848569165363924	RBM20
0.847980114478158	GPI
0.847007247041455	AFG3L2
0.84675398607621	UPK3B
0.846064014723712	UHMK1
0.845827943140941	COL6A3
0.845288008487798	GPC3
0.844836453203023	C10orf116
0.844746549408764	SCN7A
0.843972728995562	EZR
0.843321330947105	CXCL12
0.84300152199548	PTPRB
0.842333160202744	TMTC2
0.841586202979878	PLAGL1
0.841339782364149	CSRP1
0.840774072233514	UFD1L
0.840673532254688	MMRN2
0.840537229099905	SIAE
0.840470197067415	ENO2
0.840018816647135	TGM2
0.839794567435044	NID1
0.838145874373169	FLYWCH2
0.837872143209646	POLR3A
0.837801549165232	JAKMIP1
0.83706192563978	CD151
0.836899456942759	EBF3
0.836687405791626	SLC44A2
0.836605284889438	INF2
0.836457424413023	OLA1
0.834986191618751	HBQ1
0.834254671536075	WDR1
0.83415808261105	RNF38
0.833949134521174	EDNRB
0.833709034755986	LUM
0.833652957048888	PDGFB
0.833444740835207	PTN
0.83336972037251	SEPW1
0.833161598323054	HNRNPF
0.832633207865307	TPI1
0.832189157521247	VAT1L
0.831863350170818	CD44
0.831787236928026	TRIL
0.831658894572833	COX7B
0.831581173238753	UBASH3B
0.831321867999461	ZNF664
0.831217934350633	FAM46A
0.830729714366635	FRMD4B
0.830222788254895	AMER2
0.830157733436865	LOC100132273
0.830119320395622	TAF8
0.82992862955584	FBLN5
0.829891914345893	HLA-C
0.829722402793601	CLIC5
0.829656640286154	TGFBR3
0.829586687617313	TIMP3
0.829435085570945	TSC22D1
0.829357847017933	C1QTNF1
0.82932966277375	PDLIM5
0.829298436419468	COL15A1
0.829052159283441	PTPLA
0.828975094041396	COL21A1
0.828413216819453	KRT8
0.82808020389723	PLP2
0.827042585640035	CMTM5
0.826746210341351	ARL4C
0.826703844580129	ELN
0.825870841105775	C9orf142
0.825452458951422	TM4SF1
0.825426640632336	PIK3R3
0.825185601189341	GPR56
0.824926148689308	EMILIN1
0.824307816712066	SLC25A1
0.823965586901307	ARPC5
0.823937930354898	WHSC1
0.823664887149758	CTC1
0.82337648977797	PSMA2
0.823294050756362	TENM4
0.822178274037501	CLSPN
0.822090111275537	SLC16A1
0.821748125116102	LMO2
0.821746495733623	POSTN
0.821409873540514	SEMA4B
0.821272651156361	CNTN1
0.821106355042209	NEBL
0.820911051989616	PLEC
0.820823003092027	HRH1
0.81893646219768	MGLL
0.81860705899325	ST6GAL1
0.817894163016415	UBE2Q1
0.817579802957585	SPCS2
0.817532387612089	C14orf1
0.817495000680827	NDUFA1
0.817305932101903	THY1
0.817139100175779	PPIA
0.816978558397428	FREM1
0.816675224547523	RHOJ
0.816541231517062	LMNA
0.81649294283498	RNF182
0.816449126282327	APOA1BP
0.815254574997651	RELB
0.815017780715682	ANXA2
0.814687599355667	SMPD3
0.814548340953975	REXO2
0.814439421284309	ATP5F1
0.812920522949438	MAPRE1
0.812344924184479	SH3KBP1
0.812251684485397	FAM107B
0.81183899021499	RNH1
0.81173169456736	CLIC1
0.81169690597569	APOL6
0.811595120654683	POM121L10P
0.811196101924375	SUPT16H
0.811188335669669	PDLIM1
0.811136587038191	TM4SF18
0.810398235397089	MYL6
0.810127266793384	ISYNA1
0.809796038378624	IQGAP1
0.809707732289475	TCTA
0.809623417683178	TFPI2
0.808868550683959	DUT
0.808481412077465	NAE1
0.808256438384026	TOB1
0.80802386850299	MDS2
0.807937970408417	GADD45GIP1
0.807693241092801	ACTN4
0.807647410436299	PLXNA2
0.807440508568814	NDUFB7
0.807017438577919	OLFM1
0.806792099028514	EMC3
0.806673068796404	TOR4A
0.806516818398874	HSPA2
0.806429632317508	PDGFA
0.806348002257487	TACC2
0.806146364089006	HLA-B
0.806140490785586	RAB11B-AS1
0.806035565344222	PPAPDC1A
0.805885213374755	EFNB3
0.805823701151237	DUSP8
0.805722062460447	TBC1D1
0.805715302557591	CNTN3
0.805621839788611	NDUFV3
0.805473057020594	TDG
0.805372140769493	IMPACT
0.805344076806477	NUTF2
0.805338165060735	HEY2
0.805324231287992	OLFML3
0.805308962705974	YWHAZ
0.805219687450573	LGALS3
0.805159494889567	FOXP1
0.805155288176364	MPHOSPH6
0.805051440665692	FADS1
0.80505121963225	HSP90AB4P
0.804770466973912	ZEB2
0.804673036355493	PTPRK
0.804641745241733	ZNF385A
0.804261867697033	TRIM67
0.804252439667031	C17orf89
0.804083387274514	SORT1
0.803748183402354	MAP3K3
0.803737497408039	UCHL1
0.803518269835852	ARHGEF28
0.803469373624394	UPK1B
0.80346087721566	MAPKAPK5-AS1
0.803387922112199	LMF2
0.803191065228391	FBLN1
0.803117877237656	NKIRAS2
0.802515517438618	ANKRD10
0.802365046628457	SNRPB
0.801510366322919	HIC1
0.801393361572851	ADAM15
0.800325479835964	ARPC2
0.800012651307021	MCM7
0.79969861617459	RBL1
0.799687548832098	TPM2
0.799415204714375	KLK11
0.799069367168203	ZBTB7C
0.79856085486473	AMIGO2
0.798199355340645	HNRNPAB
0.797880436377029	ROR1
0.797808159013688	TIMM21
0.797727786278571	DHFR
0.797595329604742	IMP4
0.797557949413036	PMFBP1
0.797183792875486	PTPRF
0.797078181183483	NOV
0.797059478205447	ENTPD2
0.796954750091862	SVEP1
0.79651660352853	ADAMTS2
0.796514563059547	MAL2
0.796476247082008	CFB
0.796096805081805	KRT19
0.7960124287909	CELSR2
0.795485734147202	PLAC8
0.795425773909704	HDGF
0.795321295541426	CPA4
0.795192386562074	MRPL32
0.794999971829385	RDH11
0.794901317608141	S100A10
0.794803464241232	LAMA5
0.794713668208009	S100A6
0.794681610279716	TMEM25
0.794295327156379	ATP6V1E1
0.794123879524014	UQCRQ
0.79401636822621	EMP2
0.793624413899563	CPSF7
0.793611437918875	DLD
0.793553962747886	BABAM1
0.793466517616731	KIAA1522
0.793452433747471	CASP8AP2
0.793324610903574	ADI1
0.793176112565604	SLC25A43
0.793173888869927	SPOCK2
0.79286932401552	CDKN2D
0.792824174284528	STMN3
0.792520575073165	RHOBTB2
0.792467388558901	CCNYL1
0.792254153769234	TRIM37
0.792180102961032	TINAGL1
0.791813863271028	GFPT2
0.791808706069428	RRM2
0.791636276436186	DACT2
0.791141617430312	PPP2R4
0.791087387952583	ADAMTS19
0.791074521017734	EI24
0.790915585139224	HHLA2
0.79083835331928	CYC1
0.790767792128517	DPT
0.790538638394989	KRT18
0.790475394025084	HEG1
0.790254463513612	SLC4A2
0.789987338333195	FBXO40
0.789723412125792	PCBP3
0.789613325978882	RUVBL1
0.78942239060381	SP4
0.78941738356178	TUBB4A
0.789143755010451	ITPR2
0.788880535260024	SNX11
0.788823541313087	ACTR3
0.788750523275029	TMSB4X
0.788585183092675	USP1
0.788480435910439	FAM134B
0.788260647082502	CLEC3B
0.788039842939117	MTUS2
0.787981383715411	SLC6A4
0.787775061297953	PTTG1IP
0.787745823276678	CDC42SE1
0.787475935384332	GLO1
0.787120549668906	PLCXD3
0.786997893042664	TTC9B
0.786441008666229	DAG1
0.786305525167115	CGNL1
0.786304248609096	TUBB
0.786263466685515	CYBRD1
0.785988552283108	ACTN1
0.785921249950596	ZFP91
0.785834263982508	LOC100505633
0.785811790843845	ACVR2B
0.785808431156663	UQCRC1
0.785659191481614	MYCT1
0.78530033018228	SLC25A5
0.785257361727618	AGPS
0.785093029385895	ITGA6
0.784997675395296	STX2
0.78490567443925	ADAMTS9
0.784852813779686	SEZ6L
0.784828824612715	DFNA5
0.784641667220239	FEN1
0.784614936618254	FKBP5
0.784550801068538	ATP5G3
0.784358792019967	COMMD3
0.78409967046343	ATXN3
0.784080870142498	PDK1
0.783997432622271	CRYAB
0.783941880848231	RTN4
0.783793352046187	DLG3
0.783775200455866	GIPC1
0.783730681594458	ENPEP
0.783651629942803	MOXD1
0.783631243911916	PRG4
0.783346239726115	TSNAX
0.783252796860914	MYOF
0.783206139382203	FDFT1
0.783109978648475	CAP2
0.783013321751342	ANTXR1
0.78295907848626	CAMK1D
0.7828026062731	GPRC5C
0.782672968409646	EIF2C2
0.782528336774349	CNIH4
0.782311820286932	LAMA3
0.782038926970293	HMGN3
0.781886356422203	PTK2
0.781858668201017	LTN1
0.781587293804348	ARHGAP32
0.781397703233161	COX8A
0.781232903244454	MDM1
0.781223854034952	MAP3K1
0.781171870711564	CAV1
0.781135060529985	MBOAT7
0.780984854826615	SIK3
0.780967044645372	TAGLN3
0.780896861485428	FSD1
0.78033119066866	FGD5-AS1
0.780118947432867	THBS2
0.77999975489434	S100PBP
0.779933713450897	CLTB
0.779923487114326	CCT6A
0.779713600509246	COX6A1
0.779686641287997	YWHAQ
0.779673073766604	CTXN1
0.77864503056112	FABP4
0.77862546208286	NEGR1
0.778605556099163	GPAA1
0.778359542636137	COX5A
0.778245277157222	ARHGAP28
0.778184947745657	PITPNA
0.77813759125932	TMEM14B
0.777975324442732	GSS
0.777832495012489	MEF2C
0.777705659792215	INPP5D
0.777582893481119	ARL6IP5
0.777560684150867	DMKN
0.777504998804111	SLBP
0.777486369438977	SOX9
0.777476014806543	RIMS1
0.777454934719347	PAFAH1B3
0.777395582131447	ATP5G2
0.777339940634429	CLIC3
0.777314314665946	PROSC
0.777235098110379	KIAA1468
0.777222409825758	TPM1
0.777203850336036	NDUFA8
0.777127853781851	MMP2
0.776669806817299	RABGAP1
0.776666234543963	SUPT4H1
0.776623548152391	CRIM1
0.776590943624077	AKT1
0.776573244007763	UTRN
0.776437917127594	SUMO3
0.776415796281777	GAPDH
0.776306136307489	RIF1
0.7761354074324	NRBP2
0.776122964125853	GNAI2
0.776039460383936	ATP8A1
0.775918732224741	NUP93
0.775851661287607	FAM167A
0.775762238061205	DSTN
0.775651908200831	DSEL
0.775569813520796	TEAD4
0.775439105840195	OSBPL9
0.775110336381691	FAM19A2
0.775077361766854	SRSF9
0.775071482624566	CBX5
0.774926042477649	MSLN
0.774836841323363	RGS4
0.77473927908586	CNOT6
0.774688930321404	EPHB6
0.774341023012165	CARNS1
0.774193098406728	RBM14
0.774080025525606	CMPK1
0.774068001968622	PLEKHG4B
0.774016168684662	PLEKHA2
0.773898684998074	C5orf42
0.773894852649402	BNIP3L
0.773794455325958	ACOT7
0.773704691680984	MCF2L
0.773693159745798	RPS6KA2
0.773365052361784	GSTK1
0.773307245406335	PCGF5
0.773300220082476	FKBP1A
0.77316811324625	IGFBP6
0.773153714195002	VAT1
0.773132225907027	SLPI
0.773073792858176	PPM1G
0.772970771583385	RNASE1
0.772882717349004	GPRC5B
0.7728775343927	MCM2
0.772846709888873	FLNA
0.772839299571678	TMEM98
0.772815340873821	AK4
0.772669464262813	C14orf159
0.772624711073817	PFKP
0.772528754837609	GATA5
0.772467799734661	GALNTL4
0.772387182214301	TIMP1
0.772197951497797	EIF2S1
0.771587598835621	MSMO1
0.771573318485212	PEG3
0.77143004462802	TK1
0.771420206735413	HRAS
0.771411411190343	PKM
0.771385901501199	PSME1
0.771334032881041	STK24
0.771330324629689	SHOC2
0.771162540902874	RGS3
0.771057574703318	LGALS3BP
0.770735371247772	UNC5C
0.770669802731393	RNF217
0.770648572144954	DLL4
0.770532863992401	MTRF1L
0.770512584632665	ALDOA
0.770431711212076	MAP1B
0.77042830790966	TUBB2A
0.770233002845368	PLEKHG3
0.770227623766359	TJP3
0.770191987123555	CRY1
0.769881227315659	FAHD1
0.7695362722722	TAX1BP1
0.769461850615104	TMEM127
0.769424423781463	SIGMAR1
0.769325522157247	RBM23
0.769120172454459	RPAIN
0.769051152997842	TTC19
0.769036402984834	POLRMT
0.769004567693021	HAUS2
0.768971089401722	NDUFB5
0.768670815511717	TMEM71
0.768645155671222	SULF1
0.768549420127067	FAM115A
0.768425816798521	CCNDBP1
0.768285483293001	PSMB3
0.768211431312432	EIF2B2
0.768007470419075	YWHAG
0.767971605369441	TRPC6
0.767874707328301	OTUB1
0.767833900741749	NET1
0.767683135653731	HCFC1R1
0.767449226982675	ANXA4
0.767302771551045	PBX3
0.767177220988816	ATP13A3
0.76708923547161	ANXA11
0.767005845610865	SSBP4
0.766996318448707	CFI
0.766929806936042	IPO7
0.766879360438032	ENG
0.766859658841967	FBN2
0.766840931618908	SLC38A2
0.766758043684378	COMMD4
0.766634182923389	APLP2
0.766613615419953	CHMP2B
0.766302976961161	CISD3
0.766280175664666	RRM1
0.766200118694992	VEZF1
0.766057528279261	B3GNT2
0.766041624381217	RAB3A
0.766015532646891	EHMT1
0.76597673179202	PRDX3
0.765927072098226	PDXP
0.765774030456945	RTN1
0.765723203441776	CD59
0.765711325035904	COLEC12
0.76569630141486	HSPB1
0.765643675504795	CDC42
0.765540815785007	C9orf89
0.76546953136726	TMCO1
0.765371195680316	GMFG
0.765124168152135	PHOX2A
0.765038607824645	ID4
0.764803071036728	MMAB
0.764767487581471	PGAM1
0.764640400321568	ESF1
0.764590819184348	LOC650226
0.764545597787252	LATS1
0.764533055977046	EFEMP1
0.764526776110474	LOC100506472
0.764359300912897	ARMC6
0.764310701460094	PLA2G2A
0.764304776125458	RAD23A
0.764228684484315	PROCR
0.76410685359414	FAM91A1
0.764020983662911	MYO1C
0.763937011066489	PIEZO1
0.763832449245902	MFSD11
0.763820649552921	CS
0.763794161608482	MYRF
0.763499988370355	RDH13
0.763251509597984	ACTR1A
0.763194507501987	SLC12A2
0.762574915723904	ANXA7
0.762537087433919	LPP
0.762532936455342	NCAPH2
0.762479474711728	ZDHHC21
0.762334324933218	SMC1A
0.762268111122192	CNTNAP2
0.762246151456588	ABCG1
0.762196859740818	CAP1
0.761930668495296	NFATC4
0.761917798115683	FEZ2
0.761892209562496	SBDS
0.761890181995776	SLC25A3
0.761770550642895	FRY
0.761547995411854	PDE4DIP
0.761489840947654	CAMK2N1
0.761345668931863	SSRP1
0.76125353254605	PDE3A
0.761247958903378	ANKIB1
0.761216237748211	ADCY4
0.76104625355634	SIRPA
0.760790418682495	LMLN
0.760578810798995	FAM189A2
0.760540683697797	C11orf68
0.760499427061494	TNNT1
0.760452786835604	MSRB3
0.760426401229239	GGPS1
0.760269372571673	LAS1L
0.760195902801855	MCM4
0.76012228318579	WWP2
0.759629146554036	IDS
0.75959862681606	MCU
0.759506821708727	MYL9
0.75946235540654	AKR1C1
0.759366126618018	COL1A2
0.758962218242846	CCDC141
0.758792491965558	FLI1
0.758597619308491	SPINT2
0.758593414711038	OAF
0.758589379606257	MRPL21
0.758584859179377	SND1
0.758427999535024	REC8
0.758362915424296	CACNA1B
0.758291404974792	MSN
0.758158784076465	TCF4
0.75815661160537	ABCG4
0.758089036993877	EML5
0.758017089871508	PSME3
0.757900597819287	FARP1
0.757795962644631	ZNF195
0.757782041819037	ATAD5
0.757589242586809	PHB
0.757553537875975	TNFRSF14
0.757493297821067	TM7SF3
0.757478402964341	VPS26B
0.757405656041594	SEPT4
0.757330020553203	TSPAN3
0.75724450508747	HEBP2
0.757220688002343	COL16A1
0.756952844259086	EFNA5
0.756892969552418	CHP1
0.756796086925407	MCMBP
0.756754253006381	PACSIN2
0.756678261935236	SLC4A4
0.756162460976708	FATE1
0.755947514056652	CAV2
0.755891421413575	EHD1
0.755765815273425	SLC2A1
0.755644446148054	LRRC57
0.755580142455839	PCSK1N
0.755434287611523	SOX6
0.755420401579575	C19orf24
0.75539007544113	GABRB3
0.755097803719367	FOXJ3
0.75507536901261	RRAS
0.755025635827151	STX10
0.754996337184984	ARHGAP17
0.75488655725506	YBX1
0.754701832110407	ESYT1
0.754630212257166	CDT1
0.754593591915145	CYBA
0.754585997473924	CRLF3
0.754509329192578	PPDPF
0.754413990679268	TUBB2B
0.754402639500736	ZNF135
0.754395981699939	EPB41L4A
0.75424910697772	L1CAM
0.75396965240195	H2AFZ
0.753817790259351	MRPL13
0.753715562994343	CA9
0.753541962276289	PALM
0.753423079173725	CORO1C
0.753327116077205	CAPNS1
0.753179022913022	SV2A
0.752996134559039	SFXN3
0.752950169812204	FLOT1
0.752843180304867	DPYSL5
0.752773326527404	COL12A1
0.752767833685046	CAST
0.752614458216313	MED25
0.752445196779609	LOC152217
0.75237552099606	LIN7C
0.752313758071722	GLIPR2
0.752300134031257	CD47
0.75222794605241	ATP5G1
0.752188055917821	PSMA3
0.751999969194221	TOMM40
0.751986548562161	ZDHHC3
0.751683191177023	CADM3
0.751506678979241	PDZRN3
0.751467058014098	TGFBI
0.751454489572837	POMP
0.751385969402732	MAPK4
0.75135010024971	BCKDHA
0.751328855998368	EEPD1
0.7513026617379	PHGDH
0.751258845735818	EVA1B
0.751185322864759	TBC1D7
0.751166136027702	SRRM1
0.751124240570483	ACADVL
0.751078178026596	MITF
0.750935068331289	VEGFB
0.750880349354251	ADCY1
0.750847791554864	DET1
0.750768013648047	CCDC80
0.750753226602211	SLC10A4
0.750741424680042	ARMC10
0.750564412169801	GNG12
0.750532555810753	CALD1
0.750481981749347	MYLK3
0.75046416453575	SPTBN2
0.750462323808607	ARHGEF17
0.750397820069318	C1orf43
0.750184256219715	FUCA1
0.750098782705321	KIAA1967
0.750020880685924	ARL6IP4
0.749981871850676	CPEB2
0.749933339890892	RASSF7
0.749919537372193	ABHD12
0.749885117738797	TMEM147
0.749875463854949	EIF2C4
0.749868844403847	CASQ2
0.749847038054963	ENOX2
0.749741345811835	AFF2
0.749679464243625	MSRB2
0.749677494179403	LRP2
0.74964735014051	MLEC
0.749635725260424	PTPRR
0.749547658530827	MAF1
0.749542472138931	LOC283070
0.749534499964245	ADHFE1
0.749476986259152	TXN
0.749460406615613	NDUFS8
0.749448519695017	ST6GAL2
0.749408971740433	ARHGAP26
0.749397733766447	SHFM1
0.749305211296716	PDIA5
0.749291396544829	FLVCR1
0.749251820678543	CYFIP1
0.749211277373624	CDC42SE2
0.749157531354771	MRPL37
0.749003555953396	TRIM14
0.749002534731544	COL11A2
0.748985812301886	MFAP4
0.748661386325743	SPEN
0.74858258247532	GNA13
0.748570065239814	PFKL
0.748542627386698	PDZD2
0.748512068384319	PDE4D
0.748465673736951	RASA1
0.748429794981329	SOD1
0.748281576842099	NCKAP5
0.748262772531705	ZNF83
0.748235726047752	ASPSCR1
0.748154823346703	GIMAP2
0.748151331964277	ERLIN2
0.748132180924018	CD200
0.748118902592761	PLOD2
0.748102538566806	SNRPA1
0.74802831607349	HIGD2A
0.748009142380728	RAB13
0.747904954713384	COL5A2
0.747847825756817	TRIO
0.747822474032232	LOC283335
0.747715599150874	PYROXD2
0.747616225142216	PAQR3
0.747586975278256	OXTR
0.747529295089181	DUSP4
0.747511858740474	RABEPK
0.747252761440112	FAT1
0.747247754797992	DPH3
0.747180761317927	ADAM17
0.747162632487841	ACTG2
0.747157335614139	PDLIM3
0.74714331610863	SH3BGRL3
0.746997698393996	GLS
0.74693645652233	PLLP
0.746830573911378	RELL1
0.746754386250535	SCN3B
0.746745084921256	YARS
0.746663854232902	NDUFAF4
0.746651122139592	MTRF1
0.746633146012526	FKBP4
0.746628498205116	SAT1
0.746602120962197	MGA
0.746500769317803	FAM213B
0.746420407691093	LYRM2
0.746348342718312	UBE2T
0.746279315191207	KCNMB1
0.746265729319962	ZNF282
0.746250248952879	KIAA1551
0.746081195188756	LRRC17
0.74606921149204	NRIP2
0.745939664630358	KLC2
0.745923577537691	RBMS3
0.745841240818374	ENOPH1
0.745812622639654	SYNGR2
0.745754929764399	AFAP1L1
0.745731818513409	CALR
0.74572034115081	PSMB4
0.745708921450327	SMA4
0.745595029307079	KCNC4
0.745573853182165	STRN
0.7455303353602	ITGA3
0.745399271865076	GNB1
0.745363828199337	TMBIM6
0.74533092745972	ANKRD28
0.745291599530827	SOGA3
0.745075689542874	EPHX1
0.744959563565694	NDUFA3
0.744904291583015	EIF2S2
0.744822282771402	C14orf132
0.744669485848051	PTPRM
0.744644298163997	PTRF
0.744567154432999	TLN1
0.744483017229752	GNG11
0.74448298332334	VN1R2
0.744282317821688	DCBLD2
0.744271396614454	PGM1
0.74423237541704	ATP5O
0.744112411361219	NPNT
0.744044697106494	ACP1
0.744042078684782	SAP30BP
0.743989380035598	TRAPPC4
0.743756301932666	PDIA4
0.743557309442009	NRK
0.743548187769441	CLHC1
0.743515399473992	MPC1
0.743509334500927	WIPF2
0.74344216933398	MAP4
0.74341549685221	CCDC136
0.743259247433974	OSBPL1A
0.74323215009447	MCAM
0.743228281796624	PDPN
0.743227403182637	WNK2
0.743185940583414	PPP2R5C
0.743171513302299	RNF145
0.743154966705637	SRM
0.743153727008454	NDUFAB1
0.743086356275495	HPRT1
0.743037458965399	SH3BP4
0.742875246591258	FAM227A
0.742853944206959	DCN
0.74276693002925	LOC100506730
0.74264059809995	L3MBTL2
0.742597361800026	CSE1L
0.742535091814047	MRPL52
0.742531001463293	GSTP1
0.742490220873736	ATP2A2
0.742429416418752	ERAP1
0.742290269878299	C5orf24
0.742284391388692	COL18A1
0.742059160025422	BAIAP2L1
0.742031740660716	S100A16
0.741984806754104	PPP3CC
0.741844906724333	GLI1
0.741843098852314	TMED2
0.741766130019241	NOP58
0.741720579093566	HEATR5A
0.741612507240607	GSN
0.741605303986497	RAB11FIP1
0.741590585090217	TMEM39B
0.741582190045773	SPRY1
0.741577351586839	IL1R1
0.741524881852161	COL4A5
0.741504791317565	HN1
0.741419209478238	CCDC122
0.741415193363085	SNX33
0.741319541394317	EIF4H
0.741310157731739	MICAL2
0.741266629407869	PPP1CB
0.741239510181393	ZMYM2
0.741184073570144	MAP4K5
0.741114435313222	CUL2
0.741089452923955	PTP4A3
0.741083002386474	CDK9
0.741057195213027	RNF213
0.74105153568599	DOK4
0.740888020400712	RGS6
0.740877920959579	THBD
0.740754780305911	PIGS
0.740652595741688	FLOT2
0.74056448784852	ITGA7
0.740542572896777	OPA3
0.740477183925612	PPP4R1
0.740438987288151	SRD5A3
0.740423541991484	PPP2R5A
0.740399900441205	ATP1B1
0.740303669470596	EPT1
0.740269111494502	KIAA1211L
0.740258538290303	TIMM23
0.740249044516932	PGK1
0.740135121726977	CSNK1G2
0.740017784747777	TNFRSF10B
0.739771293750579	LASP1
0.739551548866512	DBNL
0.739542129864607	PQLC2
0.73952969292521	CEP95
0.739364300340839	C3orf58
0.73930726213414	ZBTB40
0.739277339209256	NRARP
0.739259850526725	ITLN1
0.739243643714122	IL1RAP
0.738991902764062	DNM2
0.738825980763782	ITGB8
0.738803471331875	ARHGAP23
0.73878752638061	SEPT8
0.738723145096071	DOCK9
0.738599299312551	NSG1
0.738534905324945	LOC644554
0.738364112192947	LOC646762
0.738331650216969	C19orf10
0.738309331848496	IGFBP5
0.738294746186299	NT5C
0.738265415904431	MRPL34
0.738188350583725	COL5A3
0.738185764930982	XRCC5
0.738000363627982	CHCHD7
0.737991041706875	PKD2
0.737975471938203	SMAD9
0.737935262789507	PSMD13
0.737926882814517	CMTM6
0.737917064732661	ARHGAP24
0.73790394926755	PEMT
0.737865420547925	NLGN3
0.737794756609444	SNRNP200
0.73778258171491	CCDC85C
0.737669868854488	TMEM176A
0.737490175814693	LRP10
0.737425825502592	AFAP1L2
0.737400495441147	EFCAB14
0.737388464146433	UPP1
0.737383725745183	CCDC14
0.737285114888655	G3BP1
0.737145565721512	IL10RB
0.737092051959737	CANX
0.736894191533466	ZFP1
0.73688899081322	LZTS1
0.736881013079148	ABLIM1
0.736856157205555	FAM131A
0.736713687195946	VASH2
0.736678311665578	DNAJC6
0.736601827655478	TAGLN2
0.73659833757195	ENDOD1
0.736588195191264	SNF8
0.736568113519601	TMEM9B
0.736563943893256	METAP1
0.736494385458726	TSC22D2
0.736348085940309	MID1IP1
0.736322177553276	MAT2B
0.736297770128792	EML4
0.736208871804367	DOCK6
0.736141175250702	ANGEL2
0.735977612941898	TOR1AIP2
0.735975238922887	LDHB
0.735949055844622	CNOT2
0.73589523045859	SLC5A3
0.735826773234665	PI4KAP2
0.73574202346208	PDZD11
0.735668320076257	G6PC3
0.735568803149142	IGF1
0.73551595288225	USP14
0.735363185067329	SQRDL
0.735280966611588	SGK223
0.735279047441619	LAMTOR5
0.734960001239222	KCTD21
0.734950518484418	PURB
0.734924555259132	DGKG
0.734910853430572	ACER3
0.734755719140242	CAPZB
0.734743996534116	GRSF1
0.734723022147352	DERA
0.734460578473346	KPNB1
0.734373193696097	ERP44
0.734154541883707	FAM192A
0.734120715618267	TNFRSF21
0.734081293427778	PRRT2
0.733933045299841	HLA-A
0.733863924674437	CRIPAK
0.733858851703203	NME1
0.733637627161631	GGH
0.733532094853322	CASP2
0.73346149388917	PAK3
0.733416179385249	SIPA1
0.733359473833089	REXO1L1
0.733227650261141	WDR83OS
0.733127698246826	LOC283174
0.733074318273574	TIMM13
0.732957686721212	ERH
0.732951702469407	UBL4A
0.732942631557203	HBZ
0.732649829095512	PREB
0.732495629747334	STMN4
0.732428257986414	SLC9A3R1
0.732359660997378	AOC3
0.732326691256278	GPR116
0.732318122374491	TXNDC16
0.732122713366285	SSBP3
0.732114820358234	ENSA
0.732058468823516	NUCKS1
0.732037028371253	FAM105A
0.731993289467791	TMEM88
0.731864744184842	GSPT1
0.731833764158461	CAMK2N2
0.731788483914591	ATP6V0A1
0.731787029774536	FKBP1B
0.731740206548267	EMP3
0.731724317773668	PAPSS1
0.731599009436719	EFHD1
0.731577971172864	MXRA5
0.73156971614918	RNLS
0.731567506895416	AP2M1
0.731479491093307	RHOA
0.731415495970901	PPARGC1B
0.731336787864691	MYH11
0.73132239389649	BTN2A1
0.731262563735015	ANXA3
0.73118349454327	TESC
0.731162956954285	CNPPD1
0.731129200661918	SYT4
0.731070244658447	TIMM8B
0.730976379662444	PAXBP1
0.730928147207586	NAGA
0.730924860672046	ZBED3
0.730894731800322	LAMC1
0.730877717568035	SCAPER
0.73080256107307	CETN2
0.730664926525503	PTGS1
0.730597146033069	DPF1
0.730595982975657	HIF1A
0.730590950036025	IL32
0.730578222695457	SEPT11
0.730544263188689	STIP1
0.73033448674638	CAND2
0.730276908736565	DKK3
0.730169296234059	HSD17B11
0.730126118387743	TTF2
0.730089025026754	CDV3
0.730087257238115	PDCD7
0.730068979898153	FGFRL1
0.730062479250047	FABP5
0.72992767178935	SLC48A1
0.729807118870991	ATAD1
0.72975658024633	ZNF331
0.729632320693926	VDAC2
0.729618822964675	AFF3
0.729459506492079	PSMB2
0.729342053964591	GIMAP4
0.729292182864971	TNFRSF19
0.729212480639822	VWF
0.729205918901465	NTRK3
0.729196553830552	NDUFA6
0.729187357759909	KEAP1
0.729106307355821	OLFML2A
0.729071288399872	EXOC4
0.728990065514401	RB1
0.728975563726642	VPS13D
0.728949910657139	ITFG3
0.7289065335986	HMGN4
0.728837826238747	IL18
0.728749143700734	CKB
0.728744383597963	PFN2
0.728737944971049	NAGPA
0.72872873417331	NDUFA11
0.728709476996892	PCNX
0.72869600970145	THAP8
0.728672607743574	MARCH2
0.728607812171909	CCDC104
0.728594980937753	SHISA5
0.728547468382132	XPO6
0.728500545776623	ATP1A2
0.728329594422841	SLC7A5P2
0.728124153255548	POLR2I
0.728082128967465	MAGT1
0.72808008088188	HSPE1
0.727948817483849	TTL
0.727930584383717	CYB5R2
0.727788868245126	BMS1
0.727714710800816	SGPL1
0.727698497514547	RPP38
0.727669385227337	TLL1
0.727627618370581	NBLA00301
0.72761191323286	UQCR11
0.727528317872731	C11orf58
0.727503927537487	CD93
0.727480477366572	YWHAH
0.727376264472702	MAST1
0.727207258400384	CARHSP1
0.727080003104855	COL9A1
0.727024904319958	DLG1
0.726998285268308	TYRO3
0.726903588180838	POLR2L
0.726879724414743	PLA2G12A
0.726838007720456	CCDC3
0.726811557155316	KHDRBS1
0.726805710030021	FBN1
0.726668049868112	MYH7B
0.726594507177041	RHOBTB3
0.726557863851747	COX6B1
0.726556735805102	CCDC85B
0.726544693950402	MAPK8IP2
0.726499304140137	EPAS1
0.726497651990053	RDH10
0.726416616189288	CHPF
0.726410195601201	STARD7
0.726313237487646	NDUFB2
0.726297417953246	C8orf33
0.726271703443335	CLUH
0.726084502277277	FOSL2
0.726076892902301	SRRT
0.726061232647423	SLC6A1
0.725877149089775	SNAI2
0.725806185152391	RTTN
0.725785260626562	ARHGEF1
0.725580032354482	SLC16A7
0.725546037104659	MFN2
0.725381093933097	BOP1
0.725289371433047	OSBPL8
0.725242134701491	ATP6V0E2
0.725167726528817	AEBP2
0.725141413633698	MRPL4
0.725075947406736	UACA
0.725067635351187	PRDM16
0.725023637850986	NUP214
0.72494130908464	TBC1D25
0.724932546575488	COL1A1
0.72477930683885	COX7C
0.724697741488317	KRR1
0.724631347447895	TAGLN
0.724573183798746	FNDC5
0.724544633199823	FOXO1
0.72449005903774	PTPN14
0.724478234560785	ERG
0.724455839206072	TRIM5
0.724412344949264	PSPC1
0.724409168441794	ZBTB39
0.724391095723152	RCAN2
0.724363286109722	CDH6
0.724237527113498	KIAA1279
0.724171541308966	RABGGTB
0.724054465423074	SUZ12
0.723994349567562	CPEB4
0.723691402174621	TTF1
0.72366367697617	GARS
0.723531761205162	SATB1
0.723512510231556	SERPINF1
0.723425776688075	PCOLCE
0.723411879500998	ISG20L2
0.72340235117189	UXT
0.723387276207927	ANAPC13
0.723248201752305	SCN2A
0.723177520610708	LOXL2
0.723106862758052	MAMLD1
0.723034631628669	NECAB1
0.723026521539982	SLC29A1
0.72299384348797	PLAGL2
0.722920262024528	CREB3L2
0.722848407551855	STRAP
0.722822100692079	RAB8B
0.722620577592724	C17orf58
0.722618734551527	PIWIL4
0.722610744309862	NDUFC2
0.722516021307986	HSD17B12
0.722472863256164	TUFM
0.722397872326129	PRKCDBP
0.72237148072851	C6orf89
0.72230934713977	NNT
0.722293170014465	MDK
0.722268499228058	VPS29
0.722236221618363	CNTFR
0.72214972310656	ALDH1A2
0.722143660772817	MYEF2
0.722091324468665	PSMA5
0.721992069739056	TOMM5
0.721971474848859	LRPAP1
0.721910639384528	SLC26A7
0.721902877552231	ACTB
0.72185098957979	PA2G4
0.721825235151982	TMEM109
0.72177145622154	TRPM7
0.721742971660459	SGK1
0.721723831198587	CECR1
0.72171745671426	WDR6
0.721638317443253	FAM114A2
0.72150363139094	BAMBI
0.721457342690094	GOT1
0.721322104571206	PLEKHM3
0.721197365399126	HTRA3
0.721115315747425	ZNF33B
0.721095982086648	PARP1
0.721066537070199	HN1L
0.721063818150061	GINS4
0.720990810364308	SLC38A1
0.720976320506836	SERINC3
0.720918206211833	NARS
0.720910946013038	TSPYL5
0.720791209047654	NUDT11
0.72078333259593	SPTAN1
0.720768822840623	CUX1
0.720754458593125	API5
0.720753613960648	CHMP2A
0.720747577781462	ATG3
0.720747533171353	AMOTL1
0.720654073064342	SPAG7
0.720635499739279	STARD5
0.720634850798223	MTX2
0.720501967878727	LTA4H
0.720497622147791	LAMB1
0.720235748117896	ARHGAP29
0.720133276840156	LDB2
0.720102758478864	C1S
0.719880283430958	SH3BGRL
0.719851316873017	FDPS
0.71977191695493	ATXN7L3
0.719767648998426	FAM110B
0.719760180885971	MECP2
0.719667090215067	NIPSNAP3A
0.719646385728615	JOSD1
0.719440404816962	MGST2
0.719426594475352	TMED3
0.71939179412613	ZNF329
0.719386123420242	NPL
0.719298387160187	PRKDC
0.71916024946267	TRPS1
0.719092619428882	AP1M1
0.719077280239069	NEDD4L
0.719018528577984	TM7SF2
0.718971531648072	UBE2I
0.718944544112631	LGALSL
0.718926858674972	PAPSS2
0.718926114402027	GNG4
0.718921383726606	GPS1
0.718897452229706	SLC12A7
0.718863116393818	LAMB2
0.718784514888545	MMP24
0.718746521142912	CALB2
0.718682675649456	ASTN2
0.718656456079904	NARG2
0.718609354674656	TRUB2
0.718567910593448	MICAL3
0.718528781246107	SMAD3
0.718469969443353	RBPMS2
0.718434774788122	LOC100289341
0.718341894186563	RGS5
0.71818255667934	ITFG2
0.718118026463074	CUTA
0.718066977877449	PASK
0.718029691107002	CYP4X1
0.718004006192381	PRPF39
0.717960848104686	TRIP6
0.717783265731428	NDUFA4L2
0.717666972479579	ATP5B
0.717629547787264	PRKAR1A
0.717541446932977	STRA13
0.717531508257539	GSTM3
0.717398788586575	WDR33
0.717347385437951	BMF
0.717345827669621	DEK
0.717296021964941	TWF1
0.717142577678887	LGMN
0.717123892102251	COX4I1
0.717061190512633	MIAT
0.717060008429109	RNF40
0.717027894435186	CLOCK
0.716925620495688	SAMD10
0.716913647608955	LHFPL2
0.716912097342073	NMRK1
0.716841992495026	RTFDC1
0.716796338734709	SPCS3
0.716752138551615	GDE1
0.716704116859652	DDX39A
0.716563890490159	COL5A1
0.716440247790479	LDOC1L
0.716378380890545	PLCB2
0.716358474147389	HCN4
0.716329396384584	CLINT1
0.71629512543222	NDUFB9
0.716290306538598	C6orf1
0.716210058218842	ARMCX3
0.71620826082808	RAB6A
0.716194693018403	MAT2A
0.716135835716409	RHOC
0.716037218990922	RDBP
0.715910417129207	HYOU1
0.715676891436188	NGF
0.715671952466361	TAPT1
0.715631418941783	NAGK
0.715514921995801	KRBA2
0.715392254394408	DIP2C
0.715341209764848	PTMA
0.71533087269908	RUFY3
0.715323498455026	HSPB11
0.715256213144411	MACF1
0.715248739102309	ZNF622
0.715105897863096	REEP1
0.714992914634931	BRD9
0.714984283388192	VPS37B
0.714916146586718	IGFBP2
0.714890116797626	SMC2
0.714886577589815	TFPI
0.714875401901445	NPY2R
0.714809851723337	CNTN6
0.714804027425822	USP19
0.71472726044876	PERP
0.714720195777438	GAB3
0.714650403630682	ATP11A
0.714573325529892	SS18L1
0.71448930232574	ZNF394
0.714482825542135	HMGA1
0.714468866042298	MBTPS2
0.714427396528347	EEF1A2
0.714259566260434	ATP13A2
0.714258245451164	MESDC2
0.714151441423741	ARHGDIA
0.7140548253886	RPS6KC1
0.71402908084221	NDUFS6
0.713991355289491	RAC1
0.713885371239856	LDHA
0.713878398500393	C12orf68
0.713876980643417	GRIN3A
0.713842986764132	PARP9
0.713776261783835	LBH
0.713730228137155	NPIPL3
0.713709871237167	HIPK2
0.713620221448516	IMPDH2
0.713601330212651	CHRM3
0.713581097167745	WDR41
0.713565855691623	ITPK1
0.713492871546701	PIGX
0.71342491981118	CCT5
0.713362709458785	YME1L1
0.713255785802929	TPM4
0.713244571873112	CALCOCO1
0.713106046423246	ARPC4
0.713095397539174	DPAGT1
0.713019803018058	BHLHE40
0.712980185415098	DDAH2
0.71292740407629	ZNF566
0.712844336685253	FKBP2
0.712821911676399	IFITM2
0.712755799305502	EHMT2
0.712637222770374	RHEB
0.71259498029264	CCDC86
0.712541504669221	CTSH
0.712519421973174	TMEM176B
0.712479715955947	HPCAL1
0.712367574098203	NOSTRIN
0.712313699141952	RTN3
0.712207489439925	RASAL2
0.712183804873358	ZNF23
0.712161643506283	INPP1
0.711964771567554	IFT27
0.711930262379256	RABAC1
0.711924175072038	HEXB
0.711872740654707	ARL8A
0.711655072779159	NAA10
0.71165193982638	TCEA2
0.711501319335736	TBL1XR1
0.711461330155857	WWC1
0.711297560606067	ATP5EP2
0.711289874571783	MTUS1
0.711254620165965	ARPC3
0.711234663829078	SUMO1
0.711192208772512	DUSP6
0.711046059967816	FOXRED2
0.71077589526146	FRAS1
0.710640037407445	AKIRIN1
0.710614669394175	NDRG3
0.710614392740024	SC5DL
0.710586695056986	FAM210B
0.710562931873015	SF3B4
0.710536647908494	C9orf3
0.710447433766718	TNFRSF1A
0.710414408110214	ARMCX6
0.710402222690408	NEO1
0.710399550821635	CCDC47
0.710354875697577	TMEM59
0.710291836352246	ZNF580
0.710266636913381	ARL4D
0.710260484605569	TNNI3
0.710080568215775	RAB11B
0.71004962055347	RBM24
0.71003362291411	ATP1A1
0.709967335264137	SYN1
0.709870507371424	RABEP1
0.709741577323808	KPNA6
0.709705770036643	WDFY3
0.709688850068087	RAB6B
0.709668700884819	YWHAB
0.709602841565599	TMEM214
0.709602043202815	CSNK2A1
0.709545949087651	AK2
0.709496575938705	PISD
0.709424717869069	NAB1
0.709411803916395	ZMYND11
0.709408383967052	KTN1
0.709391163869809	SNRNP25
0.70938687437383	SLC47A1
0.709314346593449	RNF13
0.7092046955053	CAPN5
0.70915010709019	TRIM47
0.709140225052027	MOB1B
0.709110039260849	SCMH1
0.70909179069817	QDPR
0.709008599659316	RIN2
0.708901327738032	KPNA1
0.708873878788337	C19orf53
0.708568594587748	FOXRED1
0.708527707185408	NRAS
0.708469287695778	CMKLR1
0.708464898610026	ZNRF3
0.708428327357678	PIANP
0.708415869109424	CXADR
0.708275759390391	RHBDD2
0.708202742943223	PLAU
0.708137383229507	IREB2
0.708099495782845	ITGB1BP1
0.707998821099755	MTG1
0.707974107780488	DNM3
0.707948723697336	PSMD7
0.707931763896914	SLC39A14
0.707893733761684	PLEKHH2
0.707807326360997	FAM120A
0.707744449957825	HIAT1
0.707533612489925	TOP1
0.707503763646075	PRDX5
0.707458819264326	CFH
0.707292649602803	IRS2
0.707285754443777	NRP2
0.7072842890527	FBL
0.707195239656752	EWSR1
0.70713224428949	NHP2
0.707087581856742	PHC3
0.707085181634371	UBA2
0.707020163506383	PPP1R12B
0.706993018420736	METTL16
0.706895345842293	ELK4
0.706884692476016	FAM131B
0.706867269004571	PRKCSH
0.706841267306378	TMEM219
0.706826562666589	SLK
0.706815750668873	CT64
0.706799642395759	TUBA1B
0.706658413922103	DHX15
0.706529105729919	LEPROT
0.706523433610595	GPRIN1
0.706517688140659	MIB2
0.706497663630569	CTNNA2
0.706486474417563	NCOA4
0.706412878052935	FASN
0.706399280273921	KDELC1
0.706199338695479	ABCA5
0.706166808455666	POLR2K
0.706139391066106	OXR1
0.706123550985779	MAP2K1
0.70602099587061	UPF3B
0.706002832214089	STK3
0.705994767041004	ZFP90
0.70598308905739	C1orf115
0.705946487220792	ACTA2
0.705813298806616	C5orf56
0.705808755576322	SEPN1
0.705773901374049	CNPY3
0.705764528191126	HSPH1
0.705623739053447	RPN1
0.705616804757317	AFTPH
0.70559155427755	CLDN15
0.705501445269458	DPP6
0.705484633752601	COMMD7
0.705431846137444	SAP18
0.705421513645987	ACAN
0.705417364448518	GIMAP7
0.705399534888476	COL3A1
0.705360897626416	DSG2
0.705331739145358	SCAMP5
0.705329505455772	LEPREL4
0.705228607642839	TRIB2
0.705171526633428	ZNF84
0.7050367580544	G3BP2
0.70502014109382	SCYL2
0.705016431079268	HIST1H4C
0.704991052241921	RERG
0.704807390459147	SPHKAP
0.704761346745039	CDK12
0.704744660411428	ZFYVE9
0.70471899409584	BCAM
0.704643726986764	ECI1
0.704641265889612	RUSC2
0.704616898858374	SRGAP3
0.704445401826952	PAPD4
0.704384929850705	TGOLN2
0.704383361505598	CCDC6
0.704374585173401	HS6ST3
0.704362631412641	DYNLT1
0.704361834334462	N4BP2L2
0.704358807459604	EPN1
0.704345153336944	NRM
0.704297744535717	CSRP3
0.70417508834303	EXTL2
0.704157935794746	BOLA3
0.704130815148444	TCEB2
0.704066928700429	RNF181
0.704064984698789	C10orf76
0.704041066457104	ASAP2
0.704029924142308	SCD
0.704013798138691	MBOAT2
0.70392207439569	IL6R
0.703884822436993	MPZL1
0.703844601126392	LOC158434
0.703748379420494	HDAC1
0.703730618756814	ABT1
0.703727838535547	BANF1
0.70371635466249	TARDBP
0.703714133105965	ASAH1
0.70369166239458	WBSCR16
0.703672847741389	GOLGA8S
0.703551182126091	NRBP1
0.703350790433574	LAMA4
0.703319912896972	CTCF
0.703290836237991	SMAD6
0.703284985017316	PPM1A
0.703231079815537	NAPG
0.703164331544686	CTSK
0.703162442183278	FIBP
0.702924041435893	SRSF2
0.702863772867451	VPS13A
0.702828057332535	HSD3BP4
0.702811293158843	SRP9
0.702798489720518	AP3M1
0.702782361883049	MYBPC3
0.70276694192384	WDR44
0.7026976047612	PINK1
0.702665119475889	GOLGA8B
0.702660406180773	IL27RA
0.702599987061872	BLCAP
0.702436091322026	MARCH4
0.702418783242288	GCA
0.702376833737694	SLC35A3
0.702374256464615	ZNF721
0.702284730137123	LOC388692
0.702030428444792	PTP4A2
0.701967240042225	SLC16A12
0.701958949037747	FGD4
0.701931066825529	ATP5C1
0.701925439394144	DDR2
0.701898688359387	UBE2D2
0.701869307547554	NDUFA4
0.701828050665537	SRPK1
0.701623573211891	MAPRE2
0.701586441439953	SNHG12
0.701562667516182	TCHP
0.701523550134124	ZNF780A
0.701517173523999	COL9A3
0.701497776471455	EGFL7
0.701491792701817	PNO1
0.701412931041065	UBE2L6
0.701403288319791	KDELR3
0.70137629375346	ANP32B
0.701336968647248	CNST
0.701315525340688	SSR4
0.701228544313856	KLF2
0.701163741044779	VPS39
0.701147874611917	ANKRD39
0.701143122861502	DYM
0.701114793878304	FAM200B
0.701100677422898	NDRG1
0.701052112051508	VCAN
0.700967164891819	GALNT2
0.700910623264857	PHC2
0.700876731507536	ADIPOR1
0.700863661424056	IDH2
0.700837113002832	HLX
0.700791672087994	CKAP2
0.700729396356113	CLK4
0.700597833190912	TAPBP
0.700524672441102	PTPN23
0.700504496923161	OGFOD1
0.700475622119231	ZC3H15
0.700466186168597	TMBIM1
0.700392654869189	YIF1A
0.700372100559997	ME3
0.700326380205194	CTPS2
0.700284033016458	SLC41A3
0.700242674048752	DCHS1
0.700164027028891	COL24A1
0.700161133122977	CALU
0.700138694200048	HIF3A
0.700135977653989	ARL2BP
0.700102164204052	UBE2L3
0.700014692841227	MARS
0.699962319702924	MTRNR2L8
0.699947889481952	TMEM87A
0.699926809587117	ASPH
0.699832641740027	ZNF428
0.6995606519267	TPM3
0.699541276338828	CAMSAP2
0.699533789812485	PDGFRB
0.699487076525393	PPA1
0.699425453846504	SEMA3C
0.699424086784025	DDAH1
0.699421340427958	MIR143HG
0.699313944747624	PARP3
0.699312319957718	DYNC2LI1
0.699310368367549	KIAA1407
0.699284532113189	KCTD20
0.699266162979875	FZD2
0.699190022950925	B2M
0.699169064119456	MRPS21
0.699135748390703	LINGO1
0.699111320058115	TSPAN5
0.699099736074595	CCDC92
0.699062211469789	NCAM1
0.699059504330089	PMP22
0.69905547560495	UBA6
0.699002626615425	NAV1
0.698927073472154	AMFR
0.698915570481772	FAM198A
0.698873558831576	TMEM256
0.698827773005517	CCDC64
0.698820380186432	IGF1R
0.698736087915539	NCOR1
0.698665251491585	SF3B3
0.698665038800253	ULK2
0.69860362837577	SEL1L
0.698588227652345	CREB5
0.698564813054811	GNS
0.698546430571684	NOP10
0.698538325539589	RHOT2
0.698522168409002	PTDSS1
0.69849937779008	FILIP1
0.698492868752512	ATP6V1F
0.698485738175229	TUBA1C
0.698459851583729	RWDD1
0.698449140815853	SYNE2
0.698386466279825	PLEKHA1
0.698342706252692	ALDH1B1
0.698315899809243	KAL1
0.698160662613515	PDPR
0.698095098846339	PLS3
0.698020306585985	AKAP11
0.698001794639993	CORO2B
0.697984809854542	ATP6V1D
0.697956335875608	EIF1AX
0.697940478081568	LIMS1
0.697903397482722	BCHE
0.69789093640598	C19orf70
0.697802020598224	ADAMTS6
0.697779681585765	PLOD1
0.697604423848925	ARHGAP10
0.697452482691903	CCDC153
0.697387749480769	PEAK1
0.697384877276875	RAMP2
0.697353599487629	BSN
0.697338121574775	KANK4
0.697319336663686	LOC253039
0.697268288014655	CHL1
0.697258395649269	PDE7A
0.697252383539805	PEBP1
0.697233762389918	ZNF470
0.69721538096535	ABCA2
0.697144383023234	DEF6
0.697141355558801	SMCHD1
0.696852609958231	SOX11
0.696740319693149	NDUFB10
0.696706447678665	STAU2
0.69663912590694	POLE3
0.696625212152487	CSNK2B
0.696526466589701	DHTKD1
0.696462796064737	PON2
0.696435794456829	GSDMD
0.696269464096292	STK39
0.696183195196823	FAM198B
0.696081086640257	EFNA1
0.696066226709468	PSPH
0.696039704205884	FAM127B
0.696017240466966	PBRM1
0.695938247921933	SLC43A3
0.695825591285394	KLHDC3
0.695778493091436	YAP1
0.695759744004614	MRPL38
0.695754447812576	HNRNPU-AS1
0.695747679448528	GRIPAP1
0.695646607407759	SLC25A39
0.695599434358588	L3HYPDH
0.695565272554948	IGF2
0.695506339432329	NAV3
0.695457522600072	MYL12A
0.695431618909437	SLMAP
0.695339509897331	MMD
0.695306160152441	CFL1
0.695289599802984	LIFR
0.695244956148827	DMXL2
0.695239447179716	RCBTB1
0.695224858538679	SLC27A1
0.69514341376808	CYP51A1
0.695140694605154	TOM1L2
0.695134487199922	RORA
0.695094138992209	ARHGAP20
0.695087341960455	VCL
0.695045428274153	H2AFY
0.695036235023429	TMEM123
0.69495641843037	NCBP2
0.69491293178074	SP3
0.694910859396697	ANKRD20A9P
0.694837966734119	KIAA0895L
0.694715927276375	N4BP1
0.694682241059815	PHB2
0.694666849534973	ARPP19
0.694655518424141	CFL2
0.69461730371081	TMEM184C
0.69452880705032	GAS6
0.69451068305313	PDLIM4
0.694478314659248	TRPC4AP
0.694344292602954	UQCRH
0.69433161611115	HECW2
0.69424831081914	EXT2
0.694178056407505	RAPGEF2
0.694155982792655	SEZ6L2
0.694135543569357	METTL4
0.694132020003954	PSENEN
0.694100375577803	MYL3
0.694049190846845	YAF2
0.694001205994734	ATP6V1A
0.69397574769765	BSG
0.693972878425736	ZNF609
0.693947312510156	DDX18
0.693920878141291	PKHD1L1
0.693906301229217	RNF214
0.693895242338172	FBXO9
0.693728439003928	SRP14
0.693727046343989	PSMC3
0.693719786796237	KLHL24
0.693689268722283	MAP2K7
0.693595509143152	LOC100505812
0.693566667270761	C10orf54
0.693501610629155	PBXIP1
0.693460217428491	STXBP5
0.693448077186462	SPARCL1
0.693399902578186	SQLE
0.693340156537449	PIN1
0.693301905066696	IGBP1
0.693288405534177	UBE2D3
0.693229369395566	ADCY6
0.69319616133427	PRRX1
0.693187913475599	ZNF229
0.693168160492856	ERBB4
0.693167907204986	SCG2
0.69311358892604	FANCE
0.693106746498242	INHBA
0.693106679071549	PRMT1
0.693068170729012	SLC10A3
0.6930092384203	BMP4
0.692987824956837	SLMO2
0.692868919646083	WWC3
0.692843651907019	USP5
0.692824899574659	SLC7A14
0.692819022169897	PAIP1
0.69266356375833	EPB41
0.692599280851371	SMG7
0.692560315021141	PICALM
0.692536348286961	CHRAC1
0.692515374745892	ERGIC1
0.692515335542978	RNF167
0.69249156996603	GARNL3
0.692386110405826	CRK
0.692236147195421	GTPBP3
0.692230527164158	TUBB3
0.69218949842079	GAP43
0.692165939851324	PTPLAD1
0.692164111707086	AK3
0.692041906571689	NPAP1
0.691911161116681	CTNNA3
0.691896085833337	SEMA4D
0.691888621860651	SYNM
0.691805647998576	DOCK11
0.691778794189073	PRKRA
0.691708960897889	CD81
0.691632937075457	RDX
0.69161259222203	NDUFV2
0.69156317892685	NTNG2
0.691562008280953	SERPINB6
0.691537235256301	TRAPPC5
0.691512016797849	LPCAT4
0.691461533009812	STX1A
0.691266354231879	PDE4C
0.691249498430881	RNF207
0.691235328622953	LSM10
0.691211304947293	PELO
0.691164418267672	UQCRC2
0.691143738086626	PRKAA1
0.691103245064603	MNS1
0.691020496247573	SPEG
0.690996630592595	INTS1
0.690831448912292	TNFSF15
0.690809888944366	HSBP1
0.690732369006109	GULP1
0.690680181652775	CTNND2
0.69066617562154	MYO6
0.690660044071682	MPP5
0.690569628679224	BTBD6
0.690553265831226	ZNF350
0.690545952950015	SYT11
0.69049499193044	ST3GAL1
0.690396425451637	PTBP1
0.690373671119878	ZNF767
0.6903463175283	PSMC5
0.69033742202343	GJA1
0.690329338830142	SEPT2
0.690268633602143	TM2D2
0.690244223083505	KLF6
0.690154442430662	HSCB
0.690122850801501	NPEPPS
0.690057022955015	APLN
0.689926938487095	ATP5J2
0.689913177709667	FGD6
0.689821365605803	TMEM179B
0.689757476853352	CKS1B
0.689649309487142	EPS8
0.68963231983695	FAM63B
0.689477996018235	CEP68
0.68947738928209	PDIA3
0.689400264699994	ITFG1
0.689367101770118	ANAPC11
0.689255612788355	TPGS2
0.6892466662243	C1QL1
0.689152118591438	SH3D19
0.688847441078983	TRAPPC1
0.68869590511675	COA3
0.688695477812421	UBC
0.688693870388354	SBSPON
0.688531289795516	NLN
0.688513316120418	HID1
0.688446401011307	REEP2
0.688419896426294	SH3PXD2A
0.688392526399954	TOPORS
0.688202545151087	ADRM1
0.688186278117831	ASH1L
0.688173180514066	RNF123
0.688165754325037	AHI1
0.688111097907908	SLC38A6
0.688090684483921	KDSR
0.687973227810932	DBI
0.687944028159542	CORO6
0.687942344701394	RABL5
0.687842796561065	RWDD4
0.687805774138192	SDE2
0.687780545756755	GJC1
0.687631457025641	OXSR1
0.687615343236268	PTGES
0.687480498687781	HOXC4
0.687468267230278	RABGAP1L
0.687448853104953	MLLT1
0.687427351094619	SCARA3
0.687359886310369	SLC7A1
0.687299158655295	CSDA
0.687279079593143	RRP15
0.687197086545946	HIGD1A
0.687167314462256	ADK
0.687084782348263	PNN
0.687024144573922	LOC100134868
0.686856671743347	TMEM69
0.686740961395612	TM9SF1
0.686611818745364	ATP2B4
0.68660433493497	RAB14
0.686576888764442	PLEKHG2
0.686489717960397	PSMB1
0.686454487248654	ZC3H14
0.686432579946701	TMEM199
0.686120917623044	CRMP1
0.685924462625776	ZNF286A
0.685813922771196	RHOB
0.685809800397942	EHBP1L1
0.685737692515028	FYN
0.685733899893904	DAD1
0.685657033902838	SLC3A2
0.685594538725655	RNF8
0.685564674943924	BCAP31
0.685545229083609	SYP
0.685531151379322	SUPT5H
0.685289138546328	GOLIM4
0.685232387733531	EPB41L5
0.685146725451255	CCDC84
0.685082864671529	C14orf166
0.685031988292414	LOC729732
0.685025183384362	CYCS
0.684981196664472	PAPOLA
0.684910175893152	MAP4K4
0.684601745823307	MRP63
0.684576132898599	NDUFB6
0.68452008969208	MTHFD2L
0.684430063071954	FLT4
0.684428869175048	ZAK
0.684362875203031	RGS2
0.684269071810177	RALY
0.684255021141072	PLCB4
0.684224764632514	PARL
0.684167487497637	C16orf13
0.684054331238395	ENGASE
0.683950514476602	CD164
0.683876530429841	TULP4
0.683831956271418	ACHE
0.683721349172835	FAM120AOS
0.683632149471071	NDUFS1
0.683588905530018	VDAC3
0.683563813926876	ODC1
0.683531463842007	SPATS2L
0.683531139016431	DLC1
0.683479827880456	CCP110
0.683376033363511	MCTS1
0.683334691520515	MYLK
0.682916835128374	ZMPSTE24
0.682905199436378	SERINC1
0.682882926304578	CHRNA3
0.682743645790735	GPNMB
0.682727995443611	TMTC3
0.682631585278771	TAP2
0.682617673863673	TTTY15
0.682512294606155	CDC5L
0.68250840751425	ALG8
0.682484186610966	SUCLG1
0.682483094133203	METTL2A
0.682468184537004	PDE2A
0.682451232899614	TCF7L1
0.682413105187437	MDN1
0.682362383096236	AK1
0.682319240538464	DDX6
0.682295403473921	COX19
0.682290645492802	SEC61A1
0.682139070063292	PLTP
0.68198117871528	C1orf198
0.681951006877243	CHST8
0.681851779715796	PRKACA
0.681836525418915	ATR
0.681818707692271	GTF2F2
0.681731249522389	LOC344595
0.681660723468436	MRPL3
0.681649859909334	PLXNB1
0.681618455640144	ZFHX3
0.681554207688453	NUPL2
0.681551744212112	POLL
0.68151366657608	ITPRIPL2
0.681426656668697	C9orf123
0.681400029991947	GNL1
0.681339175806438	ANKRD36B
0.681281197561521	LOC100996291
0.681271922845159	LMTK2
0.681255829339836	EMP1
0.681249833282643	USP9X
0.681235695242426	SGSM3
0.681112466492541	BNC1
0.681041103812217	LSMD1
0.680954849658886	TM9SF2
0.680917649133955	IL6ST
0.680850181302662	SETD8
0.68082416655658	TMEM50A
0.680793176067291	TMEM57
0.680741936758286	MMGT1
0.680695396846119	RPA4
0.680650007965313	NCKAP5L
0.680587750668552	AKR1B1
0.680516867407845	CEPT1
0.680490707394	ERC1
0.680457613427087	NDUFS7
0.680435103472954	STARD3NL
0.680303812940331	GSK3B
0.680290207779224	CGN
0.680210628731436	BEX4
0.680108523340121	DECR1
0.680101769002145	ZSCAN18
0.680096424082956	TGFB2
0.679997051330762	ZNF395
0.67999595633556	SRRM3
0.679977570311855	DARS
0.679942739314788	CDH3
0.679942566533221	MRPL33
0.679893630323303	SPRED1
0.679785082926357	SMTNL2
0.679757169428417	SMARCD1
0.679744874626464	BTNL9
0.679732699524588	C5orf15
0.679719120484637	PSMA6
0.679679677577039	PACRGL
0.679663285050829	ZNF274
0.679615048958702	GLUL
0.679611646153842	TMEM178B
0.679513896853819	ARHGEF10L
0.679434821298437	MANF
0.679366726202954	TMPO
0.67916008506421	INADL
0.679038030285036	MARK3
0.678990476290319	ESYT2
0.67897076287473	CACYBP
0.678892281605934	C3
0.678803275706862	B3GALT6
0.678725873454873	TGFBR1
0.678696563287591	SVOP
0.678665515891634	ATP1A3
0.678608456727272	GNPAT
0.678434136521255	ZNF641
0.678407185226	CALM2
0.678357111192634	UBE2B
0.678315602647554	ACTN2
0.678297463649281	DACT1
0.678273506295076	TPRA1
0.678214812267917	CNBP
0.678148248951669	CCDC34
0.678142918811068	ORAI2
0.678123643022477	ATP6V0D1
0.678035226068682	AGK
0.678003383638335	IL1RAPL1
0.677971955007528	LTBP1
0.677934958412137	KANK2
0.677919106043022	LRSAM1
0.677911811687635	FAM46C
0.677891372086606	DAPK1
0.677864090130576	RPL35
0.677855136489227	STK10
0.677804504210922	NUPL1
0.67772627524048	ELF1
0.677722197657124	SIPA1L2
0.677673072601057	ATXN10
0.677552367219777	RAB7L1
0.677533574039867	CDH2
0.677513015182054	TNRC6C
0.677479654133797	TTC26
0.677460579257877	UBXN1
0.677356817584544	CHRNB1
0.677348990665727	RGCC
0.677237452857533	MBD2
0.677164834143956	BLVRA
0.6771187484001	RPUSD3
0.67697073012242	ZMIZ2
0.676903241114943	LINC00265
0.676854299131757	PSMD10
0.676844532205494	TANK
0.676761807884171	CHD7
0.676758704341193	SMCR7
0.676719406823409	SRXN1
0.676702711498549	UTP11L
0.676657133270472	CAT
0.676643042552477	PDGFC
0.676612613552022	SST
0.676573387959551	SORBS3
0.676557479579968	DEDD
0.676499259584341	CEBPZ
0.676477747424239	CTDNEP1
0.67644305982333	WASF1
0.676356645933972	ULK1
0.676351994407674	COA1
0.676239084539327	BCL9L
0.676172659574467	YPEL1
0.676045534979863	DVL2
0.675956995790415	SDF2
[truncated: 4,490 more rows]

## Sheet: WT1__chr11
Weight	GENEID
1	CRIP1
0.948016553012782	IFI44L
0.943514229820015	RNU6-28
0.936809281497189	NRXN1
0.894215232258277	ZNF846
0.821685275196035	INTU
0.819957534177184	ZNF829
0.808054914707305	TGFB1
0.805348187121446	LYVE1
0.800439549874755	NFKBIE
0.789906818212117	SBK1
0.788507250187067	ZNF404
0.786366533164996	KIF17
0.783357097436309	CASZ1
0.769552712541071	HTR3A
0.766382967471468	FAN1
0.76085955803741	NEFL
0.75800141982569	SRCIN1
0.754993092578164	CEBPD
0.750934361608795	ST8SIA3
0.749667889595706	JPH4
0.747717037347609	ADAM33
0.74606543375022	GAL
0.73996361818664	SHANK2
0.737507094140548	SLC25A22
0.73700546985761	GPIHBP1
0.735276225142046	TMEM151B
0.734650213834788	FYTTD1
0.73206251358411	SGSM1
0.729671592726894	POLR3C
0.729075349179345	LOC100506083
0.728903280583452	KCNK12
0.726872471094707	ZNF471
0.72451064860899	OSGEPL1
0.723215535765818	LOC286437
0.722670105496393	STX3
0.720882777515657	PTPRN
0.720366927760568	STAB1
0.71684007540166	DISC2
0.714548927467377	TRPM1
0.710330048862715	C14orf28
0.709038059931547	CLLU1
0.708662474184178	SLC18A3
0.708139913957112	PTPN4
0.707812917760229	TNFSF10
0.707648704361295	ADNP2
0.703809281774664	ANKRD26
0.702477281731423	C12orf23
0.701691875889714	ARNT2
0.701480815923157	IMPDH1
0.699418095961489	TUG1
0.698293688311697	FOS
0.69786133397813	LOC100009676
0.694912000127811	HDAC4
0.694724110156863	PIK3C3
0.692824745539995	KCNN2
0.692748307672282	INO80D
0.689203604428712	TVP23C
0.68760368461501	SOCS3
0.684792612771483	LDB1
0.683230263712728	NSF
0.682319423880641	MOGS
0.681586483350819	TMF1
0.677492239734131	NEXN
0.67583262155118	CD74
0.675124983900176	NFKBIZ
0.674698128581809	LOC100131067
0.674411410422274	SNRNP48
0.673097209243598	MEST
0.670854831004219	GNB5
0.67067971707742	ZFHX2
0.668051695582243	KGFLP2
0.667813518579055	PDP1
0.667058451037688	B4GALT6
0.664818358672506	LOC401320
0.663860045908268	OSR1
0.663853504224956	PCCB
0.663060796324696	COL6A1
0.662884175135732	ZFP36
0.662681489016075	TMEM173
0.662584434832242	ARID5B
0.662278240015618	IFI30
0.662234011345356	MCM3AP
0.661558084328324	CCNL1
0.661461842284799	BEX1
0.66144833965587	TNFAIP2
0.661021968898654	GATA4
0.660755953593185	GLT8D2
0.660540767003394	EMCN
0.657917168337633	EFR3B
0.657683753672988	GATA2
0.656950794398281	CCDC102A
0.655657640454149	HTR3B
0.655484905391589	FBXL17
0.655254462147922	CTDSP2
0.654931981820856	WSB1
0.653731429436273	C6orf106
0.653321626477329	CHST15
0.6526802813878	SELK
0.652612192649678	NEFM
0.652514192953263	NFIA
0.651260699425911	MAP3K7
0.650918608068488	DCLRE1C
0.650700713653793	CCNG2
0.650417368830636	COL14A1
0.650030498038198	ARRDC2
0.648702712704071	LUC7L
0.648675365831558	ENC1
0.648322753085372	TET2
0.647863631942815	LOC283299
0.647706534081327	ANK2
0.647682869909427	KIF26B
0.646605988638188	CYR61
0.646327011834718	EAF1
0.645730672098829	RLIM
0.645580023365269	CUL7
0.645053173178042	GNL3L
0.642784076251105	ABL1
0.641781069521944	ZMYM6
0.640752355467191	RTF1
0.640629256730604	RAB5B
0.640290204978735	SNX16
0.639952383684647	ZYX
0.637796882421181	PSMD8
0.637443213079141	OCLN
0.636018020942288	IFI6
0.635180374821449	MGP
0.635060428206176	USP3
0.634802443668881	LOC100131089
0.633621377447882	SBNO1
0.633435618446026	FCGRT
0.633033941559347	ZC2HC1A
0.631929414034927	KLF4
0.631919361777664	LTBP3
0.631902841713259	ARL16
0.631528687000595	NAA38
0.631333024981341	IER2
0.631193779881786	GADD45G
0.631176355769032	ATRX
0.630781170436987	RBFOX2
0.630761860877684	KCNQ1OT1
0.630717940158909	PRELP
0.630611779845704	PUM2
0.630541174041427	INA
0.630226579621971	UBIAD1
0.630218675809571	HDAC3
0.630019984073785	IDH1
0.629963822072496	BTG1
0.629826457910126	CDC40
0.629509568642371	REV3L
0.629417692513814	MKLN1
0.629405511142262	SACS
0.627861455639291	MGC21881
0.627715286076422	LOC158376
0.627674790368442	KDM5B
0.627358426151928	SOSTDC1
0.627322804752955	RBFA
0.627100485592517	MAOA
0.627017229891094	C2orf29
0.626586348460048	PRDM2
0.626563751429996	MOSPD3
0.626308418339306	CLGN
0.62612512759971	ZFHX4
0.626020160163419	KIF27
0.625842999230308	CDKN1C
0.625663407336496	SSPN
0.625160659789325	EIF2AK4
0.624834290140222	PCF11
0.624202003651879	PPFIBP1
0.623956448117079	GK5
0.623854446222312	UBQLN2
0.623506338975513	SERTAD1
0.623087168097491	BSDC1
0.622976252286394	C11orf84
0.622926859763924	AP4S1
0.62273612510708	GTF2H4
0.622094389905183	NRG1
0.621679485663645	PATE4
0.621495360089697	SETDB1
0.621044755439285	GPR107
0.620914501826763	MPDZ
0.620650317894393	UBL3
0.620462230343247	C12orf57
0.620296106754266	PRDM7
0.619772649879755	FBRS
0.619598450017489	CWC25
0.618876470768891	RAB3IP
0.618497239192882	SNRPB2
0.618287798723461	CPLX2
0.618211605984273	SEC24D
0.618189996551617	SMARCA1
0.618091712226761	RBMS1
0.617841516215849	EXOC1
0.617611268855464	NYNRIN
0.617316073703921	MARK4
0.617312378942591	QSOX2
0.616869777248851	JUNB
0.616630467378605	NENF
0.616284132525597	RPL35A
0.616170599050933	ACTR6
0.616069322919203	KDELR1
0.615851006930835	POLDIP3
0.615653232020697	PCSK2
0.615161026863815	SLC4A8
0.615014888338971	SAFB
0.614191487811054	RGL1
0.613653301783606	MRAS
0.613639945516343	DRAP1
0.613370581766003	G2E3
0.612911983167144	UBFD1
0.612482888664896	SYN2
0.610529367298917	MTMR14
0.61037495504023	PYGB
0.609947906341492	LONP2
0.609786894023682	TSPAN14
0.609388274597617	LYRM4
0.609248163580491	LY6H
0.609167200187055	IL11RA
0.608771951440306	RAP2B
0.608650145840389	ADAMTS5
0.608613812746618	PLXNA4
0.608223182595526	NR4A1
0.607973483737842	PLEKHB2
0.607822658987904	DTX3
0.607448484020255	LRP1
0.606607697353617	LPHN1
0.606189805757235	C16orf72
0.605864994904185	ZNF148
0.605826854014982	CAB39
0.605250532966158	USP24
0.60499703772356	CCSER2
0.604819900669486	PNRC1
0.604677059143659	AZI2
0.604610993480611	YTHDF2
0.604455366271478	SMARCC1
0.60439057938232	DDB1
0.603775566911671	MAPK10
0.603450103774662	LOC100131257
0.60335314082567	LNX1
0.60309788855383	DCAF17
0.602831254067838	KIAA0922
0.602825776683416	CUEDC1
0.602418968871817	SF3B1
0.60234942534382	CCNI
0.602130529833321	ACIN1
0.60208888237296	NUMB
0.602025409782543	UGDH-AS1
0.601196478784496	ALAS1
0.600204578889343	MARCH6
0.600038925064645	FAM155A
0.599987093812551	TRO
0.599716219333748	AP5M1
0.599703176025306	NOL9
0.599681679765419	ATF6
0.599658746208941	MCL1
0.599387547214616	IKBKAP
0.599382691724484	SETMAR
0.599232746043905	RBM15B
0.598706428975739	CCDC142
0.598138449304925	MTHFR
0.598062598915526	FAM73A
0.597981314684304	KAT6B
0.597917853562739	DCP1A
0.596967838299647	LEO1
0.596654624828294	TNPO1
0.59659183803901	CYYR1
0.596567122098865	CEP170
0.595326520023905	RCOR3
0.594918340238647	IL17RD
0.594755068487854	RPL23
0.594589173825238	TCF3
0.59425551091779	CRTAP
0.592777955777018	GNAO1
0.591388777561811	HEBP1
0.59120440846169	LPAR1
0.590928550704267	ZCCHC11
0.590805460815217	LYRM7
0.590608469637023	ZNF212
0.5905228731187	AKAP8
0.590458743466836	IRF2BP2
0.59030667615442	INSR
0.590198787377784	TCF12
0.589250921273673	ZNF708
0.589223558079216	BLOC1S1
0.58881812594365	SRSF5
0.588466618626132	GDAP1L1
0.588364050917575	HCFC2
0.588282930758276	TGFBR2
0.588147442862539	TTC28-AS1
0.587834904488802	POLR3GL
0.587340663646814	PTPN2
0.586824759470496	CDK10
0.586779361775726	UQCRFS1
0.586669537091194	KIAA2013
0.586174111091156	RALBP1
0.586062401183924	SEPT7P2
0.585788187709299	PKD1
0.585735337217798	TSC2
0.585549646141829	EIF3G
0.58521263175358	MEG3
0.584779522078146	FBXL14
0.58477871844024	COPA
0.58460509363823	MAN1A1
0.583582041343389	CNTRL
0.583477910133265	HBM
0.583455931644042	DPM1
0.583310324761432	ZCCHC24
0.582909924336298	BCL3
0.582879873209105	FECH
0.582835996183558	MMP15
0.582650694457531	MXD4
0.582568051113269	PPP2R3A
0.582400726894495	GAS5
0.582342678094568	GLTSCR2
0.582078743830724	RAB34
0.581867653058453	PBX1
0.58184685074363	ZBTB44
0.581768726158365	CBFB
0.581251383573147	HDHD1
0.580987919964485	GSTA4
0.580783551619838	DNAJC15
0.580617387894956	IFI16
0.580562822418437	KIF13B
0.580064321832568	PLD3
0.579832173876271	SUN1
0.579777269031635	FOSB
0.579741825841814	FGF13
0.579321583934841	CERK
0.579162745024168	BRD2
0.579104913081729	CHD3
0.57903994432913	BTF3
0.578881670132671	TCEAL7
0.57866635862931	RPL6
0.578536530346103	ITM2C
0.57837986793032	DAPK3
0.577843083197585	PCDH12
0.577053789581821	GPX8
0.576539725882136	MARCKSL1
0.576259065255995	BRSK2
0.575976944111259	TRIM27
0.5757495757117	ZDHHC9
0.575559696943995	INTS10
0.575402318551683	METTL17
0.575342289106718	GTPBP5
0.575280372410307	THRA
0.575033702894266	TRDN
0.574798956135228	TENC1
0.574759595323276	SERTAD2
0.574650393022325	IRF1
0.574246919980488	LOC100507217
0.57383618401671	EGFL6
0.573759577426276	HECTD4
0.573664133292687	AZIN1
0.573571135954341	GOLGA8A
0.573477239933113	NLGN2
0.573371535904768	ZNF37A
0.573332800035826	TCEAL8
0.573029002518051	MBD1
0.573009021997106	KCNJ5
0.572773032256191	VEGFA
0.572435220492068	GGA1
0.572207840547784	ASAP3
0.572201619190051	EEF1A1
0.572101749339817	SVIL
0.57194170360115	NDN
0.571770033567911	SNX12
0.571126319558708	LIN52
0.570762579888261	ALKBH7
0.570677898720807	EDNRA
0.570376652864629	STIM1
0.569858517117239	TAB2
0.569466292534608	TCF7L2
0.569351047687272	FIGN
0.569290159346692	BRAT1
0.569231063557235	COPB1
0.569183115035786	TIA1
0.569062474256442	ABCE1
0.568978508988578	ZNF320
0.568843814667301	CWC22
0.568762564880388	PIAS4
0.568256956103187	KIAA2026
0.568239185213355	TMA16
0.568171331641426	CNPY2
0.568150770458384	PPP2CB
0.567723381578934	NF1
0.56771760030645	IDH3G
0.567515541864916	DDX3X
0.567491895540504	KDM4B
0.567181661306474	UBE2V2
0.56713103136556	IFFO1
0.567061267235388	KBTBD11
0.566943874654837	ODF2L
0.566599764789739	DIXDC1
0.566592429951828	AGFG1
0.566464634428749	UFSP2
0.566025748741827	POFUT1
0.565999313123977	GPCPD1
0.565861383919182	NAP1L1
0.565809584559907	GTF3C6
0.565378573624356	PRRC2C
0.56521010817172	RANBP9
0.565096099453154	PHF6
0.56498659396097	GABRE
0.564749155976373	CELF6
0.564555016032279	ADAMTS1
0.5636680524642	RASIP1
0.563628863562133	CES2
0.563206905512138	ANO4
0.563039779109728	KIAA1841
0.563032728083432	SEC13
0.562978332737324	MRPS14
0.562822218535991	RPL34
0.562444647337742	PHF14
0.562324793352633	ANKRA2
0.562206776922361	CTR9
0.561602235234751	TRMT1L
0.561453459507867	THUMPD1
0.561443571776069	LOC100859930
0.561179830420139	SOCS6
0.561115154776447	HBA2
0.561095123972534	CD36
0.560540157942131	SLC2A3
0.560439306018846	TAL1
0.560364686647614	SRSF3
0.560346470775036	DNM1P46
0.560345963284857	GALNT10
0.560141173124595	UBXN7
0.559818278040336	UBE2S
0.55950316895748	HBB
0.55938294755202	NOC2L
0.559177452010777	RPL5
0.559042113667368	EPC1
0.55830886578157	IER5L
0.558066593356056	PCDH17
0.557478120031533	PALMD
0.557284777160799	SRP54
0.557091156787942	LCLAT1
0.55699585463319	PDXDC1
0.556964273797258	NUP43
0.556961826392206	DDX27
0.556933026460392	BLOC1S2
0.556413195582823	AAMP
0.556390310914934	GOLGA3
0.555907601437492	ZNF480
0.555601522601487	FAM126A
0.555571200778448	CCDC50
0.555533717691465	CD24
0.555501466256287	EIF3H
0.555374449858909	GABBR1
0.555355345578698	ZNF644
0.555226484813054	HEMGN
0.555222191913553	FHL1
0.555219794639481	C4orf46
0.555216218182073	GTPBP2
0.555049292340439	CIRBP
0.554733703635143	C14orf180
0.554710944846627	FBXW5
0.55446776731625	MEGF8
0.554388390728129	TAB3
0.554099939380498	KIN
0.553973541417584	SPTLC1
0.553915200946941	GOLGA4
0.553851651210977	IGF2BP2
0.553782344014947	CYP20A1
0.553765309954077	PNPLA2
0.55369512168786	SOGA1
0.553562250903617	KIAA0947
0.553528867833098	DNMT3A
0.55351436150407	GLI3
0.553405592496458	PPM1K
0.553275142248875	RUNDC3A
0.553248332554135	HELZ
0.553032929558549	RPL31
0.553020688899484	RPL7
0.5529446639478	CORIN
0.552894430322738	SOD3
0.552641294950215	CCDC66
0.552631510782546	FLJ46361
0.552417033245387	RNF130
0.552326150607975	JUN
0.552112567056882	KLF12
0.552078646702551	USP33
0.552072632217681	UBR2
0.552008884850672	YIF1B
0.551765676248053	BCL9
0.55171282030627	GSTM5
0.551478350428753	SIX5
0.551395603770905	AFAP1
0.551269860767322	ELAVL3
0.551180763028036	PLEKHM2
0.551167191658568	NSFL1C
0.551040667904357	SUCO
0.551027730422288	LOC100505776
0.550880700894736	C1orf85
0.550732159757461	SMIM13
0.550717095766198	LPPR4
0.550673509649092	GIGYF1
0.550527763047874	CSGALNACT2
0.550426420911355	LYSMD3
0.550376042537952	SALL2
0.550343444213518	GMPR2
0.550340929650972	KDM3B
0.550285655118355	ZBTB4
0.550113973166868	CCDC68
0.550099836906547	TNNT2
0.550030650779113	CCND3
0.549841120036257	ZNF302
0.549834797756962	COL4A1
0.549694820346488	NCOA3
0.549637484750928	COL6A2
0.549551008381195	NIPBL
0.549461589928569	ZNF581
0.549307297796987	LAMP2
0.549006296623492	ZCRB1
0.548964709221441	CLDND1
0.548878749949542	CHD2
0.548844898054699	HBA1
0.548521253775582	PGM5P2
0.54839877514693	TRIM65
0.548384277669191	MAVS
0.548287713135554	RPL9
0.547974482779723	GNPTAB
0.547948079601313	APP
0.547910464536387	GYPC
0.547805319473423	TNRC6B
0.54775441355276	LINC00665
0.547624716947585	ATF4
0.54757730916439	ARMC1
0.547346623918395	CCNL2
0.547305921104215	UBP1
0.547139562298983	GLYR1
0.547127088155058	ZBTB7A
0.547089696655738	STX12
0.546908820166661	SUGP2
0.546874099898693	XPNPEP3
0.546827369139185	DNAJC19
0.546759594268492	RPRD2
0.546616216078931	AASDH
0.54638702269692	PIM1
0.546280547469605	VHL
0.546182962957363	C5orf30
0.546053179207435	GANAB
0.546036112507253	NDUFS2
0.545983422051872	PRKD3
0.54583091971277	CDH11
0.545827896568127	PXN
0.54579995525942	BMPR2
0.545755505114024	ABCG2
0.545256955319882	METTL7A
0.545153077432086	DOT1L
0.545134452950333	ZFYVE20
0.54510348606682	CHD8
0.544559328737667	MIR100HG
0.544052863104989	ACVR1
0.543892029689021	CDC34
0.54360767223683	NYAP2
0.543590506884879	PCGF3
0.54349585171468	EEF2
0.543451455724637	LRRC58
0.54335729476145	SUV420H1
0.543350951616263	SNAP47
0.543164793005993	RBM5
0.542780506468398	PTP4A1
0.54216818272833	EIF2S3
0.542120941601245	KCNQ5
0.54211182207794	MEX3A
0.541869823415147	SMOC2
0.541418594333971	ZKSCAN1
0.541315066628823	CEP104
0.541121407926721	NEFH
0.541053038626279	MAU2
0.540950292441471	DSC3
0.540709215721306	CRHR1-IT1
0.540316466366895	HECTD1
0.54030854393634	RCN1
0.540077981876434	LAYN
0.539911607347672	FTH1
0.539868080586824	SIRT2
0.539809727619909	MEIS1
0.539698906718993	MBNL1
0.539678200135536	PCNXL4
0.539617185350064	RBM17
0.539388018602297	NXNL2
0.539142673874861	CHRNA5
0.538895372734705	SNX27
0.5388882904526	GPBP1
0.538692723791202	RALGDS
0.538605615620052	NMT2
0.538504026913067	KCTD3
0.538435723348567	PIRT
0.53829444052268	SF3A1
0.538279849768822	HKR1
0.538176610714417	DNAJA1
0.537885670747753	H3F3B
0.537738359908842	NTAN1
0.537649119650341	PARK7
0.537633198424311	SHC2
0.53753155842987	SCRN1
0.537428339941952	FTL
0.537399666682014	ABCC5
0.537296896259667	LOC100128398
0.537288424301104	SURF4
0.537085382018665	SLU7
0.536942486388009	GGNBP2
0.536620804090183	ZNF117
0.536463542528502	RBM25
0.536392488179849	TNFRSF10D
0.536385651969791	PRKRIR
0.536298451348879	VAV2
0.536142958943898	KBTBD6
0.536060456958547	PIK3R1
0.535920577742845	TIAL1
0.535917701594209	MLLT10
0.535865955353448	PHAX
0.535791603730295	DENND4C
0.535327603368399	SLC22A17
0.53530598913207	NIPAL3
0.535184268887768	WBP4
0.535132218192489	HM13
0.53508972748652	DDX17
0.534996021296628	NBPF10
0.534844451051898	RPS15A
0.534677726083709	ITM2A
0.534618241277209	RAB3IL1
0.534528589165904	RPGRIP1L
0.534518328012326	MLL4
0.534493672219939	SEC31A
0.534416630722895	ABTB1
0.534414229768049	BAZ2B
0.534135190757092	UST
0.53395362031278	FAM222B
0.533950860695573	MED13L
0.533910364201558	ACAP2
0.533855656276771	LOC642236
0.533722953297278	CRTC2
0.533721975100542	PTPN12
0.533662038089211	TSPAN7
0.533575757756309	METTL21B
0.533571189864197	LOC440300
0.533569759251287	CGGBP1
0.53356645596282	RPL37
0.533556330611779	PPP4R2
0.533476313921248	EMC8
0.533474969115164	ZNF830
0.533423204667177	KRAS
0.533271901424916	HBG2
0.533186138176001	MEAF6
0.533100734976404	RNF24
0.532916482528049	SLC4A5
0.532665697621184	LRRFIP2
0.532664861470851	GNL3
0.532631179665725	KLF3
0.53257508981297	PTK7
0.532317218565302	SCAP
0.532315201916614	SF3B14
0.532303223006948	RPS2P32
0.531795448263794	GNG3
0.531652301716739	SYNPO2L
0.53143447120251	C6orf48
0.531415069135397	TPST1
0.531175706121462	PAK1
0.531101224941122	ARF1
0.531084095385843	TMEM131
0.530964593740883	SFPQ
0.530954256139688	RYBP
0.53088748986162	B4GALT2
0.530828824998832	RAB3GAP2
0.530724429744279	KLF15
0.530627216344788	STXBP1
0.53044455447572	ST3GAL2
0.530441673217999	TMEM47
0.530433782378166	ALPK3
0.530367297991704	CHKA
0.530097420625835	COL4A2
0.530045238883849	YTHDC2
0.529724526721662	LEPREL2
0.52962723491499	HMBOX1
0.529567718679218	EFNB1
0.529559330554285	FGF2
0.529380606119816	HEXIM1
0.529160152510248	TMEM39A
0.528985819592547	TTC21B
0.5289841919573	LY9
0.528972156959848	CCND2
0.528758981617893	ARL1
0.528733735555348	RIN3
0.528725565683736	QPRT
0.52868528424065	KLHL17
0.528632858355807	RPS23
0.528592030124305	DIRC2
0.528523405698975	HCG9
0.528517737401034	TBX18
0.528413287923598	EMC9
0.528125985762508	ZNF280D
0.528068607442518	RPS24
0.527896686962359	CHGA
0.52776655206623	ARHGAP21
0.527508910293169	RPL36
0.527450895435424	RSL1D1
0.527401095754796	ZNF503
0.527353238052028	TMEM63A
0.527183302351125	QSOX1
0.527179443541406	TMEM130
0.526973971284523	SYDE1
0.526966692859286	LRP6
0.526887254991789	EXOC5
0.526714133387524	MYLIP
0.526648384475972	GOLGB1
0.52654897655839	SOX4
0.526508529865803	E2F6
0.526429271737067	MXRA7
0.526383946399072	GLUD1
0.526294395967565	RPS13
0.526122330457283	RPL36A-HNRNPH2
0.526043806363108	RAD21-AS1
0.525990188348387	TTC3
0.525665998058111	PRKAR1B
0.525614410663747	ZNF410
0.525574827344972	CFLAR
0.525574071831352	GLMN
0.52545386783037	RBM39
0.525223694738159	PID1
0.525208764432339	CBX6
0.524991303057659	PHACTR4
0.524790253681648	PLK1S1
0.524667770136271	SGCE
0.524643514554242	TRAPPC2
0.524640465899218	STT3A
0.524633668256627	AKT2
0.524596715443028	PPP2R2D
0.524560501791902	HNRNPA1
0.524402247396288	NPY6R
0.524364524458474	RPL24
0.524112045596302	MAGED2
0.524103198316546	TNRC18
0.524055257338827	WHSC1L1
0.523974892352248	BPTF
0.523928655385833	CUL4B
0.523895827038788	MFAP2
0.523769472694578	ASTE1
0.523670726376552	TXLNA
0.523579072959599	KLRD1
0.5235764361824	TP53I11
0.523546870679376	WLS
0.523237145723224	ZNHIT1
0.523167980033183	ZNF618
0.523090147744061	AFF4
0.523018917059272	ATP6V1B2
0.522975020572995	IKBKB
0.52288189590517	OSMR
0.522791057837757	TLCD2
0.522752045026238	LAPTM4B
0.522607414171891	RPL4
0.522220858562568	KIF5B
0.522054442144569	SMARCE1
0.52174862623364	RPL3
0.521563520936513	PKIA
0.521501007199446	RAB5A
0.52144686904286	BCL2
0.521430156882983	ALG3
0.521309604155451	ZBTB18
0.521167567581837	NCBP1
0.521104122734583	PLEKHA5
0.521082863364229	IL13RA1
0.521052520431324	SEPT3
0.521051401204824	FAM134A
0.52105107414437	PTPRS
0.52094220129216	NBEA
0.520939653387589	HNRNPA0
0.520916248991309	AKAP13
0.520894358410124	RPS27A
0.520893550719246	SEC62
0.520882183483389	NBN
0.520596569936568	SERPINH1
0.520265097282711	KIAA0232
0.520262941814985	NPHP3
0.520238714914342	C6orf163
0.520100576984808	RBM12
0.520061705843162	RPS8
0.520044648183821	PRSS35
0.520021042610352	TCP11L2
0.51995622597475	MRPS31P5
0.519838419376781	FAM129B
0.519673859474402	HDGFRP3
0.519654561627306	PPP2R5E
0.519649537170093	DDX42
0.519635090411935	GOPC
0.519573943581453	WAC
0.519477502763878	RERE
0.519289924197884	EVI5
0.519249171082635	CPSF1
0.519090467143348	YES1
0.518973563461912	RP2
0.518924275948807	RHOQ
0.518842020331652	VAMP3
0.518773546430328	KDM5A
0.518710583883403	GATC
0.518549397746706	PIP5K1C
0.518408798253829	VCP
0.518317904785805	XIST
0.518223187924069	C11orf83
0.518171492209281	CIR1
0.517801639095658	ZNF532
0.517764923475077	DDX58
0.517693682395968	MYL6B
0.517679429832245	PGP
0.517327278849305	PCNT
0.517308534727258	HNRNPK
0.517298245125813	SOLH
0.517220358521085	XPOT
0.516980178421939	SMS
0.516753245100768	ETNK2
0.516563043941716	CLK1
0.51655541083074	MAP3K12
0.516525222641651	RSBN1L
0.516454426643923	GBP4
0.516431461467962	NFAM1
0.516404842050748	POLK
0.516403569446923	GBAS
0.516373975617776	H19
0.516349716825803	ANK3
0.516324627120509	NEMF
0.516316474199036	PHOSPHO1
0.516267196197018	CLIP3
0.516249617990834	TMEM204
0.516105388607013	TOP2B
0.516003505624457	MED19
0.515742596444212	KRT1
0.515681191296643	TH1L
0.515549257399703	UBE3A
0.515545111307111	MIA3
0.515347474294725	MYO9A
0.515269440076668	AMMECR1L
0.515245724490365	SECISBP2L
0.514911344044441	ARSD
0.514859916815081	CHPF2
0.5145900529011	SON
0.514547852053269	ARF4
0.514464928599907	ERCC1
0.514450869897481	CDC16
0.514449578586415	RPL10
0.51439137230837	AHSA1
0.514363260800653	MRFAP1L1
0.514169554012872	RAB3B
0.514144879819157	C8orf59
0.514140756221321	RIC8A
0.514124239669339	KDM6A
0.513999020524076	PLEKHO2
0.513827733300702	SEC23A
0.51381912756925	ANO6
0.513737226586939	CTGF
0.513729168123872	GALNT11
0.513619584187897	C12orf10
0.513306091799223	TMEM159
0.513266010053024	RFTN1
0.512912893577332	PITPNB
0.512793949685547	KIAA1009
0.512749643636361	DNAJA3
0.512712915512326	PNPLA8
0.512701177544924	SRSF7
0.512568912173476	CFDP1
0.512552967190917	SGCD
0.512414649520218	MPC2
0.512391774614142	TIAM1
0.512335521935985	PRKAA2
0.512272581738984	KDM1A
0.512192571216829	RNF103
0.512119836025673	SRP72
0.512097773601915	FAM53C
0.512052334830353	C16orf58
0.511959341406878	CDC27
0.51194877410393	NUFIP1
0.511941154589407	ABL2
0.511931361848522	GFM1
0.511894158504411	NCOA1
0.511757815923105	LXN
0.511751211376845	NPTXR
0.511566884084102	UBE2N
0.511467004903399	CROCC
0.51134230719281	IVNS1ABP
0.511328167648458	SMARCAL1
0.511276938941324	C1orf123
0.511201052500476	KLHL5
0.51101154975032	SPOPL
0.510760872834785	RANBP6
0.510728396806977	PTGFRN
0.510594082570638	KLF11
0.510560325793912	TNKS2
0.510548346732522	PPP1R9B
0.510546606564152	CIZ1
0.510469104515341	MAGEH1
0.510102160333657	TLK2
0.509955527771063	PROSER2
0.509933604501157	TMEM167A
0.50988807843691	ALYREF
0.509767418412226	IDH3B
0.509510954996018	AMOT
0.509414048879659	NUP153
0.509390775683702	HSF2
0.509387970466735	AURKAIP1
0.509373396077921	SLC44A1
0.509280675517117	LTBP4
0.509275548692642	ZNF710
0.50926436989641	SLC7A9
0.509015330174867	ALAS2
0.508897999579218	ECHDC2
0.508697745716215	ZC3H11A
0.508514098926356	ANGPT1
0.508437937984434	HERC2P2
0.508430650482906	NFIX
0.508210198779632	RYR2
0.507996331152172	NT5C3L
0.50783587076615	VPS36
0.507812259418157	TNFRSF9
0.507696455902839	TRIM8
0.5076532393487	MED14
0.507613291534781	DNM1
0.507467165913455	C1orf216
0.507443346163062	ADAM22
0.507097038973059	SSBP1
0.507011645660176	EIF4G3
0.506757829404716	ETNK1
0.506618035090971	TOB2
0.506530562875646	MTA1
0.506351545970072	MRPS9
0.506323864167033	MTSS1L
0.506194123536306	UBA3
0.506105197815271	IST1
0.50608029179672	POLI
0.505936355716589	ANKRD40
0.505935988295835	POLB
0.505919858227806	NUBPL
0.505887844837589	WWTR1
0.505806392383308	SETD2
0.505804360564663	SZRD1
0.505782052098055	PDZD4
0.505771261891999	PABPC1
0.505610614813194	GUCY1B3
0.505422958443363	C1orf21
0.505421993158722	TMEM234
0.50539862150635	EIF3A
0.505037531285186	DMD
0.504655212501284	AHCYL1
0.50461037757344	MUM1
0.504603572915639	LOC100505549
0.504575540935254	ERBB2
0.504534241329407	KIAA0556
0.504293359972997	SOCS7
0.504230729562005	PNISR
0.504162154165218	PPARD
0.504105822004355	SH2B3
0.503986095829844	CYTH2
0.503897875635617	EXOSC3
0.50384732703761	PPAP2B
0.503842923177788	PCMTD2
0.503809622482833	UBTD2
0.503534261787315	GPR155
0.503528183454048	CNN2
0.503521253670899	TSPAN18
0.50340365640839	MORC3
0.503145529818019	LRRN3
0.502995592444688	ITSN1
0.502929372978132	HDAC6
0.502923026265347	YEATS2
0.50279465552486	XRCC1
0.502792591527042	PSMB5
0.502765111688522	RCN2
0.502758557751385	ZNF827
0.502630213177965	SIK1
0.50257673956477	PMAIP1
0.502351601349268	U2AF1
0.502335789015815	LOXL1
0.502292658598147	SYNRG
0.502028135881777	CCNB2
0.502009047216729	ERLEC1
0.50191769705462	AARS
0.50190124605429	PKP4
0.501839932943508	SHKBP1
0.501794639944904	GAPVD1
0.501791261923433	MZT1
0.501733529277506	AGPAT6
0.501704976811496	ARID4A
0.501636857965179	EIF4A2
0.501596968795499	DDX54
0.5015968690077	GMFB
0.501559967821223	AHSP
0.501464983419562	ATN1
0.50127018176805	DLG5
0.501230203248995	R3HDM4
0.501041299077811	AASS
0.500822530981155	AGL
0.500680909841493	MYSM1
0.500638363016474	ZFR
0.500638224312398	LAPTM4A
0.500613727356937	SECISBP2
0.500534817211973	ZNF384
0.500468685188057	CBLB
0.500462501409117	TIMM9
0.500275761193115	PRDX6
0.500149743408023	ZNF462
0.500057841120481	FGFR1
0.500036888121956	UBE2J1
0.50001331281806	KIAA0368
0.49994493428209	B4GALNT4
0.499929091246725	ACBD3
0.499906439790407	MYO15B
0.499873257691318	MYO9B
0.499871254232344	FUBP1
0.499862216742127	C6orf120
0.499842624124012	HBG1
0.499831059971692	ACOT13
0.499788531492575	SYNGR1
0.499374687206205	YTHDF3
0.499339605702759	GIN1
0.499330798001641	DHRS4-AS1
0.499187742572428	KIF1B
0.499186908631435	YTHDF1
0.499182030549614	GPM6B
0.499156814737354	AIDA
0.499125245717046	ZNF606
0.498970948435177	RPS25
0.498912461655715	ITIH5
0.498867152323246	EIF5
0.498840795416463	TSEN54
0.498727175570551	LIN37
0.498643326619972	LHFPL5
0.49864031113131	ARL4A
0.498610275399656	MGAT1
0.498547841495161	TNFAIP8L1
0.498260514100916	SS18
0.498087619357084	SAA2
0.498076958298115	PSMD2
0.498064572321175	MRFAP1
0.497876818127931	CCDC8
0.497840196175158	IFNGR2
0.497795770776095	DDX50
0.497678812333041	PHLDB2
0.497588117779949	SNX6
0.497563121355467	KIDINS220
0.497547075794434	SRPK2
0.497348137796978	METTL21A
0.497272586329758	PTBP3
0.49722119034376	GNB2
0.497162615750996	GNAI3
0.497137615744976	PRCP
0.497120242222434	SRSF11
0.497044865849388	PFDN2
0.496967991662172	PAGR1
0.496928470849621	KCTD7
0.496799170312731	RPL26
0.496738588670659	CLCN4
0.496707711471092	ATMIN
0.496581005811207	PDDC1
0.49656910771078	SESN3
0.496125213995186	RPS29
0.49601363783426	APPL2
0.4959717890147	RPS3A
0.495850891527574	SSTR2
0.495670582483533	ADAMTS10
0.495621735884079	CHORDC1
0.495608383972616	PRKD2
0.495600882284318	CPSF6
0.495518712865664	GNB4
0.495495811734123	GPX7
0.495482449935704	TMEM212
0.495449137258294	LPIN1
0.495406983483409	CTSF
0.495401175732251	MTMR9
0.49533867212871	E2F4
0.495311810281503	VPS4B
0.495295574045368	ERCC3
0.495288493643021	RSF1
0.495249358962284	DVL3
0.495181237008966	TOX4
0.494903748825735	NACA
0.494842034494768	ZNF785
0.49481329469755	DAP3
0.494596561448227	CCNG1
0.49454719179514	TXNL1
0.49453939935927	NDUFS3
0.494435451235944	PCGF1
0.494420968516771	WDR12
0.494383441626124	DNAJB6
0.494381062382243	C6orf62
0.494370646998594	CREG1
0.494294511480582	SNHG5
0.494059281007505	RBM33
0.494015777267511	NAA35
0.493949485298557	MRPL51
0.493914023480745	CHST10
0.493884824128461	EPHX2
0.493786167271446	PKP2
0.493755701970931	NOM1
0.493631519125886	BHMT2
0.493441907228775	U2SURP
0.493406542167453	AKTIP
0.493372642672422	RPL27
0.493344758127451	NBPF3
0.493334925990478	CHKB
0.493295376972764	C1QTNF9
0.493174917021686	UBE2Z
0.493150921192699	VIM
0.492996766528558	ZNF587
0.492945745124885	ZDHHC8
0.492812215892539	CLCN6
0.492764082175143	AARS2
0.492725083923075	ZNF529
0.492681067477196	ACOX1
0.492680955007067	GNL2
0.492634889582598	TSPAN13
0.49240881890115	CCNB1IP1
0.492324539495511	BMPR1A
0.492307593827905	ZSWIM7
0.492242016182002	SCAMP4
0.492068403608279	NKTR
0.492010906181504	HNRNPUL2
0.491812980185498	DYNC1H1
0.491746432150237	CDC7
0.491671141191238	LOC100128531
0.491637719183342	LAGE3
0.49163596512173	IGFBP7
0.491597531635352	CUL5
0.491376539684245	PPIB
0.491318936164898	NCK2
0.49110901036679	OGFR
0.491086983782758	DTD1
0.491063790986688	PCBP4
0.491047334452086	MLF1
0.490973950703529	STAG3L4
0.490915341436995	COX14
0.490912063687973	ZNF30
0.490868882336256	CADPS
0.490802829235265	SAR1A
0.490778519179998	PATL1
0.49070686403209	WDR60
0.490635709402067	FBXL20
0.490514736334791	PHF20
0.490415506217095	PDLIM2
0.490339427422599	GLRX5
0.490312333833857	PML
0.490304846281039	ZDHHC17
0.490294559359509	TXNIP
0.49029388396547	HDAC7
0.49022196175093	MAD2L2
0.490139225210876	NOTCH4
0.490100075444061	COL4A3BP
0.489993120660144	TSPYL2
0.489980689099654	SENP7
0.489917895012535	DLK1
0.489899342637039	PSMC4
0.489827814363493	CACNB1
0.489794823007577	ATF7IP
0.489744404008706	HCG18
0.489730947856661	WDR61
0.489692993383824	PHF21A
0.48953301579061	METTL9
0.489462337663564	PEG10
0.489288846890634	MAPK9
0.489286561774717	HNRNPA3
0.489271154956121	CERS6
0.489220099980827	RUNX1T1
0.489142560692585	KIAA1755
0.489067299641128	SCARF2
0.489035310014081	POLR2B
0.488833532511892	UBR5
0.488770693413585	KIAA0430
0.488674596084247	GRIA1
0.488507947629416	COPG1
0.488502695759984	SYTL2
0.48848878104803	ANXA5
0.488455578584261	SLC17A5
0.488430972931017	C11orf31
0.488353865570454	TBL2
0.48831592803507	SSR2
0.488276627364111	RPS7
0.488271978440931	STARD3
0.488243410796687	SRI
0.48812755144279	PBX2
0.487911395757593	MAFG
0.487898357805648	FAM86B3P
0.487866021343152	LSAMP
0.487814202835123	HBP1
0.487807049236097	ZNF704
0.487722441739188	POLR2D
0.487707394917839	PHOX2B
0.487647912452096	MRPL44
0.487594169546197	NMNAT2
0.487510915143547	ARID1A
0.487345244059356	TMEM175
0.487345116885864	QARS
0.487242799557785	SAMD4B
0.486860531250198	JHDM1D
0.486796512220598	LSM14A
0.486787205460804	SPPL3
0.486690677584395	LOC728392
0.486551220897911	RPS4X
0.486500679773864	GPR82
0.4864471865613	SENP6
0.486409178916306	HLA-E
0.486297142329622	FANCL
0.486266215526349	BCLAF1
0.486254105106409	RPL18A
0.486140159691656	CCDC23
0.486051145128682	GATA3
0.48602502706739	ARHGAP5
0.485993064035096	TMEM258
0.485919181039662	EHBP1
0.485840905582262	FOXO3
0.485825431632016	MED4
0.485778443189608	USP47
0.485642736270747	NLRP12
0.485629730202096	HSPA12B
0.485544784006186	HMCN1
0.485401587321665	ADNP
0.485354766929042	LOC100507117
0.485314073485914	PHKA2
0.485167927059995	SRCAP
0.484908202294502	LMO4
0.484851554305312	RGMA
0.484755862594099	ARHGEF2
0.484703222309058	LATS2
0.484620247889616	MORF4L1
0.484481994914642	NUDT16
0.484443516653574	MRPS18B
0.484237590890524	CDK2AP1
0.484156520335688	ERBB2IP
0.484153529783995	SUGT1
0.484111788014953	FCGBP
0.484065902735791	BDP1
0.484048749877861	NCOA7
0.484048514910067	PRPF40A
0.483985571641006	LUST
0.48387614575694	PDLIM7
0.483695019866133	FAM117B
0.483640763956976	CLCN7
0.483617846675971	RSRC2
0.483478816252641	ARAP1
0.483227989610226	F5
0.482973828579207	SETD1B
0.482888474554471	EGR1
0.482809318605047	C15orf39
0.482796164284636	ZRANB1
0.482769608409189	UBE3C
0.482702378858218	BGN
0.482687412931101	RPL30
0.482586152572254	CCT7
0.482558618721752	NUP88
0.482557190521682	SPP1
0.482522261055092	ARFGEF1
0.482470644914212	SHROOM4
0.482411956250716	SUDS3
0.482407374820265	PCYOX1
0.482298682247177	PAPD5
0.482281377649726	UNKL
0.482211645267809	MAMDC4
0.482163015238969	CNTNAP1
0.482157796291683	TWISTNB
0.482093449886867	CXorf40A
0.481960974160006	EIF1B
0.481746750966087	HNRNPR
0.481738004062879	TRAPPC6B
0.481722467449782	UBE2H
0.481712452931327	NCS1
0.481607087486031	CHD1
0.481513503510681	PHF3
0.481472767259568	CBFA2T2
0.481416493011301	STRADB
0.481346646119603	RNF114
0.481340409086654	SYVN1
0.481309595102166	KRIT1
0.481245121254313	TAOK3
0.481191686212252	ZNF551
0.481064306448039	RALGAPB
0.480984537265027	PWP1
0.480801265233125	RPS11
0.480791496209084	FKBP10
0.480784408615558	CBR4
0.48072710816909	PPM1B
0.480670530819032	NEK7
0.480511570562916	FHOD3
0.480438755790779	GATS
0.480379160642602	MATR3
0.480354619777594	MYT1L
0.480252051993854	ZNF548
0.480232753728023	NFIB
0.480154730683186	STARD8
0.48014956384021	SNX1
0.480118459553844	BLOC1S6
0.48010828460757	RNF139
0.480068566461595	DMPK
0.479913863454108	CORO2A
0.479908863745516	ADAM19
0.479879987147698	ZNF573
0.479866757257474	RPS26
0.479785613464653	DNAL1
0.479785193307091	NFATC3
0.479781062928655	GTF2A1
0.479738723663952	AKAP10
0.479708750919483	CNDP2
0.479705618219655	SLC9A7
0.479641779071049	MMS19
0.479611864481135	RPLP2
0.479560120178277	SUSD1
0.479428712981859	FAM32A
0.479387194134443	MARCH7
0.47936287060156	TRIM33
0.479315596889883	IQGAP2
0.479221484118837	ERAL1
0.479221087614365	SNAP29
0.479214994919212	HIATL1
0.479199855423971	CBL
0.479187769798729	SUB1
0.479167697915721	NBR1
0.479152950605745	MLLT6
0.479036129140098	KLF5
0.479022276929704	APBB3
0.478941123991495	PACS1
0.478917419718024	ROBO3
0.478894250774942	FAM96B
0.478866454329922	RSAD1
0.478536900683408	EMILIN2
0.478314262840978	KIAA1430
0.478299747673081	GOLM1
0.478289333508193	EMC4
0.478227870372892	MLL3
0.478180451088168	MYL7
0.478167904751242	SLC39A6
0.478051416109808	INGX
0.477810704739617	SCN3A
0.477797171900489	RPL18
0.477733049897301	AAK1
0.477691316256179	MRC2
0.477689611390576	DUSP3
0.477535698551283	RPL39
0.477533501768024	GDAP1
0.477508925323929	XAF1
0.477474354072143	RASGRP3
0.477463207913628	MDH2
0.477419285783326	YIPF6
0.477385115419364	MAB21L3
0.477341679199585	TTC37
0.477299409636818	FBRSL1
0.477289054557147	UFL1
0.477258348446214	CSTB
0.477238588716085	RPL10A
0.477124495360698	SRGAP2
0.477104287517709	MARK2
0.477100336252854	RPS28
0.477097822703559	H2AFJ
0.476810660635872	RSL24D1
0.476779970631386	RBBP9
0.476695487567731	TSIX
0.476680138359894	IL17RA
0.476652295980504	ATF2
0.476618313596367	PIK3C2A
0.476566410494309	LOC220729
0.476506534112492	MAF
0.476295710699911	PURA
0.476264466685519	THOC1
0.476155074903365	LOC642366
0.476041799495638	ALS2
0.475979026043588	ITSN2
0.475909584139845	MNT
0.475873493576586	AP3S1
0.475835142529482	TMEM86A
0.475788450222829	RPL12
0.475732037386051	TAF2
0.475708231086653	NCOA5
0.475659539824829	LBR
0.475600859291494	LOC100190986
0.475554576714446	BRD7
0.475520238424235	COX5B
0.475485701656135	NASP
0.475432109508307	RNF19A
0.475423780023226	MAP2K2
0.475195129423169	AMPH
0.475011370685053	NPHS1
0.474965798080048	C11orf49
0.474882762393468	CASC4
0.474879379500001	CHST14
0.474817469258854	RPL7A
0.474755384683172	GSDMB
0.474684380284995	RRN3
0.474657855826433	STX17
0.474618745026008	SNX2
0.474615556104656	GORAB
0.474531073576163	PAM
0.474513969006772	PRR12
0.474336271220775	DYNLRB1
0.474190920365141	NR2F2
0.474186449809488	PPIL1
0.474070688393383	MKRN1
0.474023952664705	PPIC
0.473885242490576	PRKAR2B
0.473881861121132	DPYSL3
0.473870290882159	RNF11
0.473789946470237	FLJ13197
0.473558387525846	STX7
0.473556318531388	KANSL3
0.473397783947812	BAK1
0.473385190708571	MBNL2
0.473368619137013	PPP3CA
0.47333446441835	ZFAND5
0.473306788974598	HEYL
0.473182980428948	ZYG11B
0.473067396143711	DMTF1
0.47286093048586	CLEC2B
0.472523064996575	TEAD3
0.47230042194629	ANXA6
0.472177859508935	SLC25A36
0.47214525921808	SMAD7
0.472124029950514	MEF2BNB
0.472119075606895	UBN2
0.472110283908196	LOC550643
0.472103559892576	ALPK2
0.471960071930322	ENTPD1
0.471936385286251	RAB1A
0.471909725918733	C8orf31
0.4718319079595	MCC
0.471801919883855	PCNXL3
0.47177639602242	SMIM7
0.471649980675496	RPS12
0.471646705847748	NONO
0.471505027652	AP2A2
0.471438406513821	HSPBP1
0.471395034793239	PPP2R2B
0.471250527946747	HNRNPL
0.471148098903889	UBXN4
0.471021593856157	SART1
0.470954213500063	HNRNPH1
0.470886719366641	JAM3
0.470756358984814	EXT1
0.470721450439632	ECM1
0.470675634994593	LOC100130954
0.470644086645394	LRRN4CL
0.470318584682391	ZNF655
0.470238001318928	FLT1
0.470235783893264	B4GALT3
0.470083606125555	FAM178A
0.4700573843425	SIK2
0.470003263462865	TRIOBP
0.469970851337871	STRIP2
0.469950601522545	ATL2
0.469908861482187	POGLUT1
0.469784462127995	MAP9
0.469776139425952	C22orf28
0.469672629259752	RBM10
0.469662668663414	PRKCH
0.469545800592582	PPHLN1
0.469458249173411	CHN1
0.469371761246591	FOXN3
0.469321746028175	FXYD1
0.469289025673355	ACTG1
0.469125362474818	MYH10
0.469123903602953	NAPA
0.468974450082953	PANK2
0.468940590364837	LOC646214
0.46890197058777	C1QTNF6
0.468897871114391	PALM2
0.468825817918619	POLR2A
0.468748502619593	PPP6C
0.468465209042149	USP11
0.468425858468083	PFAS
0.468279522137594	PSME4
0.468266437275235	FLJ45340
0.468112480488131	MTIF3
0.468089780869374	SPRY4
0.467983912850047	CACNB2
0.46796633766772	BNC2
0.467903674731835	ATRAID
0.467880229799282	MCOLN2
0.467804873085415	UBN1
0.46771230685701	METAP2
0.467666464369214	ADAMTS4
0.467631365480899	SMTN
0.467609647989063	FBXL18
0.467602433423072	ILK
0.467561277290465	DCAF7
0.467557191527752	CHD9
0.46755589646482	RXRB
0.467502598115902	PIAS2
0.46747617105107	RPL11
0.467441596198342	CDC42BPB
0.467128938640559	TXLNG
0.46705988415437	GALNT1
0.467046247008556	WDFY1
0.466996446174872	UGDH
0.4669534938617	UFM1
0.466900580108246	ASIC1
0.466843553442366	TNFAIP6
0.466753526587602	ZNF607
0.466731751972571	KCNK3
0.466664186984971	RNF7
0.466545422737905	PKD1P1
0.466525795865773	TCP1
0.466457249531497	GUSBP3
0.466230610917499	ZNF445
0.466208118175935	APOOL
0.466036922352503	PTPRD
0.466002866209274	PLEKHA4
0.465986325867477	PRUNE
0.465985241953582	GATSL3
0.465891769295183	STRN3
0.465771593615071	KHSRP
0.46566752750549	DCAF10
0.465631164020103	RHOT1
0.465499544571495	HSD17B4
0.465229317495349	SNAPC2
0.465175990693715	PIH1D1
0.465131678558796	EIF3J
0.465104346115764	UBTF
0.465017168187158	KIAA1549
0.464928142283296	LOC100130992
0.464787833061211	OAT
0.464572256940192	JAM2
0.464569849834292	SNAP25
0.4644259224792	FNBP1L
0.464388339896348	SMARCA2
0.464252907785213	FAR2
0.4641844967751	SHANK2-AS3
0.464149660811388	GSTO1
0.464126364956095	CTF1
0.463736646585819	VPS51
0.46370402338093	SLC13A1
0.4636816947791	GTF2B
0.463624352354049	CARD10
0.463607821145573	TENM2
0.463567952981571	ZNF131
0.463363130595589	UVRAG
0.463337193165637	CD58
0.463318178640192	OTUD5
0.463286226564502	EIF4EBP2
0.463274513363704	NMNAT1
0.463221373996186	GALNS
0.463033982965305	CREBZF
0.463001011755635	ZBTB43
0.462817646596028	SREK1IP1
0.46280202189246	SPIB
0.462792615511719	KIAA0226
0.46278154358246	TMCC1
0.462757009466094	DNAH1
0.462698675989775	PSMD6
0.462679797746232	CD84
0.462638461763884	HDAC5
0.462580494597571	APLNR
0.462574378412467	LHFP
0.462529529184327	SLC12A6
0.462487253451417	TSPAN9
0.462422686616127	SMARCA4
0.462411649970343	SNHG7
0.462400152411443	LPGAT1
0.462385272121122	ISPD
0.462331500826534	UBLCP1
0.462224701005338	STRADA
0.462211706945969	ITGB3
0.462176763655836	PSMC2
0.462167118396218	UGT2B15
0.462160575644835	KLF10
0.462098072656312	OSTC
0.462096664920742	RAB33B
0.462072635465676	MAML3
0.462010118709785	PREPL
0.461870007625681	TMEM138
0.461844235907087	METTL8
0.46181673932685	MBOAT1
0.461804282004529	ST13
0.461794533066891	PAIP2
0.461751886467114	HCG11
0.461696748538716	SASH1
0.461598378505202	MKI67IP
0.46147522222639	TBC1D12
0.46146719785453	ACTR1B
0.461443477434109	ELMO1
0.46143005235793	RPLP0
0.461384343170188	ST5
0.461381446501165	SEMA5B
0.461351582224402	PTPN11
0.461309211202116	NR3C1
0.461289709767041	NDUFA10
0.461287997479239	WISP1
0.461165084335325	CMTM3
0.460839991908783	ZADH2
0.460726326143843	KIAA0355
0.460719331427277	SENP2
0.460629479620749	D2HGDH
0.460610297459247	ZNF787
0.460576494915691	CKM
0.460513264584562	WDR82
0.460492369769379	EGLN1
0.46029663297164	EBF1
0.460275693392791	GATAD2B
0.460239238987954	PHF1
0.460212589601077	NUMA1
0.460204147370564	PIGT
0.460079850054025	CD63
0.459997480262411	SOCS5
0.459938541026188	TSN
0.459920802168449	SLC25A4
0.459915706059704	DLGAP4
0.459848931027572	CHD4
0.459845528527422	MYO5A
0.45979675040876	GNG5
0.459786512255699	EIF3L
0.459729397041429	NUDT21
0.45970993707534	NFAT5
0.459664603088816	ZNF292
0.459650780563558	TAF1D
0.459634065277603	MEF2A
0.459630160846391	PRRC1
0.459615493116347	EIF3M
0.459560277655744	NAA15
0.459553571010311	WBP5
0.459349943278541	ERLIN1
0.459294322942663	TECPR1
0.459109568867438	LAMP1
0.459054835242068	TMOD2
0.458891034130391	TMBIM4
0.458862605998081	PLAG1
0.458859063334661	ZNF697
0.458853785083198	SLC30A9
0.458710544650423	RNASEH2B
0.458669699226782	HK1
0.458631602010793	IPW
0.458617094329975	WDR18
0.458483522028121	GPLD1
0.45842553581516	HHIP
0.458163188406888	KDR
0.45815539443824	DNAJB14
0.45806754749104	LAMTOR3
0.45802384228817	DDX10
0.457991367734168	WASF2
0.457989083193377	MAST2
0.45791181368382	ZNF652
0.457810129400823	SMAD2
0.457744632431269	PHC1
0.457685382038039	LMO7
0.45767851882865	CSRNP3
0.457600003001486	LINC00674
0.457550614129092	PHLDB1
0.457531843943831	ARHGAP12
0.45752769339949	SHANK3
0.457498989067235	SMAD4
0.457285406419891	RALA
0.457178294461022	TMEM192
0.457160289853902	OAZ1
0.457153673320928	MYOZ3
0.457119618338011	CNTLN
0.457117435224519	ZNF557
0.457089669058891	BIRC2
0.457082514030893	KIAA1211
0.457079787589684	MLL
0.456986509202377	LOC100506990
0.456777046670476	PGAP2
0.456772244533818	CLTA
0.456723137711049	RANGRF
0.456659371957765	ASNSD1
0.456574502207389	TARBP1
0.45635472700036	BAHD1
0.456340602438589	RPS19
0.456315663831499	CAMTA1
0.456283296800558	DBT
0.456273318610603	FUCA2
0.456196687113921	RNF144A
0.456141778933573	ARIH2
0.456076544809258	RPS21
0.456011723128877	NKAIN1
0.455997037881868	WAC-AS1
0.455887040136112	AKIRIN2
0.45588011721549	UBB
0.455748615300234	PCM1
0.455748580567951	RPL32P3
0.455734125856622	COG7
0.455705527963507	ENAH
0.455577922842079	SUN2
0.455479333773587	DNAJC8
0.455442688708238	MYCBP2
0.455362508144271	PAFAH1B2
0.455161863334085	FNBP1
0.455075868473181	GABARAPL1
0.455066565542484	EBF4
0.455040041559108	ZNF626
0.454948035760297	SARM1
0.454947507898471	EIF1
0.454886468932429	HS2ST1
0.454839471637004	ZNF136
0.454833022135265	FNBP4
0.454805989037556	ACBD6
0.454748249156513	SNX14
0.454726148124811	RNMTL1
0.454644316676328	VPS28
0.454641865028217	YIPF3
0.454572438595826	EZH1
0.45454698537025	DIS3L
0.454439392754951	PPP3CB
0.454386611974102	MEIS3P1
0.454331653630128	EIF4G1
0.454316556270151	KXD1
0.454278132228797	RAB12
0.454268807786979	P4HA1
0.45425184427651	RPL17
0.454180457810026	PRNP
0.454161227459227	LARP1B
0.454134826747584	ALKBH5
0.454090839763674	FAIM2
0.454030960112472	GLI4
0.454025587414082	MEGF9
0.454001214239998	PRPH
0.453963937157038	RARA
0.453934871790261	APC2
0.453711740031957	ATG13
0.453606891388186	SETD1A
0.453537788751948	PPP1R15A
0.453439739628647	APOE
0.453323930629522	STX5
0.453234039714206	SLC38A10
0.453098927324359	SMIM15
0.452951749703603	PPIG
0.45291506965442	UBE2A
0.452841847011502	ANKRD36
0.452830465860747	USP40
0.452712474729024	SEC22A
0.452709159007149	SLC39A13
0.452708833266353	USP28
0.452654871797384	TYK2
0.452651399135866	IP6K2
0.452594606624179	PREX1
0.45244858786968	SEC11A
0.452286692642362	CSRNP2
0.452255043249389	PDXDC2P
0.452204536492095	TBPL1
0.452157997153125	CIDEB
0.45210430380451	TMEM106B
0.452079522736408	C20orf194
0.452071029872619	TNRC6A
0.452013157748067	TSEN15
0.451874253217011	FXR1
0.451833217426682	C12orf36
0.451769148303549	PATZ1
0.451768856966241	SPECC1L
0.451717078376255	ASB4
0.451656913647527	KDM2A
0.451608725594111	UBXN2B
0.451563108118806	NSMCE1
0.451456545036359	CDIPT
0.45143211426359	LGALS8
0.45134570834312	ZNF133
0.451323434704665	PTRHD1
0.451322189914503	EIF3D
0.451280085904717	ARID1B
0.451266586207396	RPL23AP53
0.451263060132378	TAF7
0.45125518865936	LUC7L3
0.451130534254307	TMEM184A
0.45112184512286	TSKU
0.451119976246867	CENPV
0.451039573333759	CEP57
0.450913343828872	BCL11A
0.450887624595146	WIZ
0.450876249358824	ASH2L
0.450876054231424	MSANTD3
0.450857275634706	ANKRD17
0.450728439731591	MAPKAPK2
0.450688803296049	SFRP5
0.450648749495432	NOVA1
0.450592262469877	ACTR8
0.450583758355054	RANGAP1
0.450574464598795	UTP18
0.45054643511996	RPS18
0.450485115086032	MEX3D
0.450405397618245	DESI1
0.450377402032952	ANAPC5
0.450319233886062	ZNF638
0.450307604289011	EXOC7
0.450162304679285	TALDO1
0.450106619178304	DHX38
0.450095487513445	MKNK2
0.450022393240987	ZNF451
0.449991304771428	PAG1
0.449979690301597	L1TD1
0.449969324115287	RPS27
0.449968511321654	RPL37A
0.449952164047669	FASTKD2
0.449822654212318	C11orf57
0.449729922729445	EPS15L1
0.449577750858945	WDR7
0.449569341391336	C1D
0.449508195357184	HERC2
0.449406735086871	PAF1
0.449391669941413	SHC1
0.449333977766279	MAPK14
0.449248077456444	IBTK
0.449026777459129	SYS1
0.448944662233439	KCNMB4
0.448919285402615	MAP2K4
0.448907286015307	TNK2
0.448850862979552	NRP1
0.448829765546939	LOC100505495
0.448645217122937	CRTAC1
0.44864009117537	CSRP2
0.448463222295127	ZNF22
0.448379786228728	FAM193B
0.448337276465693	CSDE1
0.448290377022028	BOD1L1
0.448255499451822	SLC14A1
0.448234126349643	FOXJ2
0.448174653873512	DUSP5
0.448000033664788	ZFP36L1
0.44789703257063	NRIP1
0.447707223981673	CEBPG
0.447687849846507	CREB3L1
0.447666946418613	PIK3CB
0.447529147603235	GTF3A
0.447527726863833	RNMT
0.447527190717894	TRIM24
0.447494591449066	CCDC144B
0.447398760761061	ZNF254
0.447354342706948	FJX1
0.447334171391125	CWF19L1
0.447299472688244	ROCK2
0.447268860730766	C1orf122
0.447245771272971	ATCAY
0.447234159851399	FKBP3
0.447047459900435	AEBP1
0.446968517416743	GAREML
0.446906701638462	ZCCHC7
0.446843731973628	ERGIC3
0.446639565912741	NOL10
0.44663573098732	NOVA2
0.446595024112031	BTBD2
0.446579921608862	GLB1
0.446547631681012	FKBP8
0.446401876911141	ARF5
0.446329003800977	BTN3A1
0.446318368698264	NSRP1
0.446315634749132	LONRF2
0.446273356896889	LOC100216546
0.446238963024874	FAM160B2
0.446217276268446	FAM120C
0.446124185332305	ATG9A
0.446075271100804	ICA1L
0.445994206638035	LSM7
0.445930207600791	DALRD3
0.44587527542248	ZNFX1-AS1
0.445797673617387	RHOG
0.445732723770244	MTOR
0.445714069464242	SCG3
0.445648622835097	NCOA6
0.445624435095513	CNP
0.445561705027306	FAU
0.445532316636473	UBE2Q2P1
0.44538906872004	BIN1
0.445366440050445	MANEA
0.445352716933795	GUCY1A3
0.445338915578929	RPL27A
0.445066887478693	TMEM203
0.44501129220936	TNFSF12
0.444989291542192	DYNC1LI1
0.444970471706316	COMMD6
0.444958675948522	THUMPD2
0.444917344424709	ABI2
0.444890440304452	MED16
0.444886273706939	RPL32
0.444795534402349	SOS1
0.444744872555302	ZC3H6
0.444688886514886	CLASP1
0.444587377607066	THBS1
0.444527102755984	CDC42EP1
0.44452319613424	ARHGAP35
0.444509708586448	FAM188A
0.444356174911673	PAPOLG
0.444341494196783	PLSCR4
0.444282467486004	C8orf4
0.444259870197013	ROMO1
0.444245203073665	DISP1
0.444215930958786	NREP
0.444207730348845	CEACAM19
0.444016854469485	SLTM
0.443974067912084	TTN
0.443917156922262	UBAP1
0.443803470997375	ADAMTSL3
0.443736324324272	ZNF264
0.443713542630124	TXLNB
0.443633829887243	UBXN6
0.443603339667714	C4orf3
0.443587662612249	CKAP5
0.443503390165077	MDM2
0.443464755895952	NACAD
0.443409100907453	PHIP
0.443389360993905	MRPL9
0.443352164735422	STK17A
0.443278486191193	ATP6V1C1
0.443188844350465	DNAJC2
0.443047083720796	RPL13
0.443038168138263	CD27-AS1
0.442913152572947	SCAMP1
0.442842187081314	FAM102B
0.442811189897122	GADD45B
0.442801781217875	SKP1
0.442552648432398	DDX21
0.442546129014601	XPR1
0.442534175589804	TXNDC11
0.442418755883479	THBS3
0.442314672503771	COPZ2
0.442268593986645	RNF168
0.44224714990517	ITPR3
0.442217048709508	HSPA8
0.442089898497141	MATN2
0.44204136686512	NUDT9
0.442010524563184	MLL5
0.441889184428266	SRSF6
0.441876006868864	STX8
0.441798886349043	PRR14L
0.441796838927412	ACSL1
0.441773043027763	ARRB1
0.441664942659158	PSMD11
0.441602018257468	MRPL35
0.441466355283051	ZNF271
0.441398828403339	NME6
0.441301552092492	PLXDC1
0.441128725329263	PHPT1
0.44110146617984	RNF4
0.441086608013457	ARHGAP1
0.441086606134662	EIF3F
0.440925329858519	STX16
0.440761671980017	DCAF5
0.440746869671155	ARL3
0.44069611235692	AES
0.440679891953708	EEF1D
0.440517735668525	WDR11
0.440517309931391	MSRB1
0.440517149729335	ZNF511
0.440497488050823	ZDHHC5
0.440379459747128	XXYLT1
0.440367119651579	LINC00338
0.440322496149868	RAB5C
0.440263725152091	CAPN2
0.440207919138257	CROCCP2
0.440054099043519	KAT6A
0.439815779576892	SPON1
0.439814641738278	RBPJ
0.439795065769506	NDUFB8
0.439773879289239	TMTC1
0.439743184019297	TCEAL4
0.439701627551683	U2AF2
0.439682558201229	HSPA4
0.439655486380054	ENTPD4
0.439633298681063	CHMP5
0.439515927553862	DRAM2
0.439471147279293	TRA2A
0.439426788223524	VPS53
0.439369717659543	ARHGEF26-AS1
0.43924700099536	FLNC
0.439217122671852	ST8SIA4
0.43915129219017	MAPK7
0.439142966010289	MARVELD1
0.43906278170834	WTIP
0.439029985641705	ZNF574
0.439025512959425	SMARCD3
0.438981569573259	TRAK1
0.438970888165789	TMED7
0.438964695229327	TMEM181
0.438955355717717	SNRPF
0.438954679273652	DHRS3
0.438856897068398	NCSTN
0.43883492625678	C1R
0.438812043786351	BIRC6
0.438786386893806	COPS4
0.438710149211354	ZFAND3
0.438693158708902	CELF1
0.43864899192098	PHACTR1
0.438611076241052	KIF1A
0.438570058452518	MTRNR2L1
0.43856485515136	REPIN1
0.438563562822002	SESTD1
0.438428604852109	RAB33A
0.438393808153418	CACUL1
0.438358189127131	SPG20
0.438229421289169	SREK1
0.438162141413223	PCDH9
0.437976773840081	TNIP1
0.437975139077686	WWC2
0.437906463101978	CCDC88A
0.437859375965803	NUDCD3
0.437854641630455	CCT6P3
0.437624140852416	NGDN
0.437467606482506	RPS2
0.437443775512381	RET
0.437428537148189	RPL22
0.437307326301952	PHF20L1
0.437290393725148	SLC29A3
0.437275152150359	GDPD3
0.437264270920958	CEP120
0.437263565190683	ZNF780B
0.437173030691379	PAN3
0.437143226928173	ZFPM2
0.436884838454732	FILIP1L
0.436882932501415	ARIH1
0.436784228248596	SRSF8
0.436778919742284	GAS1
[truncated: 4,489 more rows]
